# Supplementary material for: Discrimination of the Expression of Paralogous microRNA Precursors That Share the Same Major Mature Form
Source: PLoS One. 2014 Mar 3;9(3):e90591. doi: 10.1371/journal.pone.0090591 (PMC3940925; doi:10.1371/journal.pone.0090591)
Supplement: Table S1 — Primers. (XLSX) [file pone.0090591.s001.xlsx]

## Sheet: Table S1
Gene name	Primer
miR-192-5p	CTGACCTATGAATTGACAGCCAA
miR-194-5p	TGTAACAGCAACTCCATGTGGAA
miR-215-5p	ATGACCTATGATTTGACAGACCAA
U6	GCAAGGATGACACGCAAATTC
General-RE	GCGAGCACAGAATTAATACGAC
PolyT adapter	GCGAGCACAGAATTAATACGACTCACTATAGGTTTTTTTTTTTTVN
miR-128-1-5p	GGGCCGTAGCACTGTCTGAA
miR-128-2-5p	GGCCGATGCACTGTAAGAGAA
R3hdm1-FW	CAACCTCAGTACCGCCCTATC
R3hdm1-RE	GCTGCTGGTTGGGCATAACTT
Arpp21-FW	TACAGTGCTCAGCGGAGTCAG
Arpp21-RE	ACTCCCATCATGCCTTGGAAC
18S-FW	CTCAATCTCGGGTGGCTGAA
18S-RE	TCTTAGTTGGTGGAGCGATTTGT
