# Supplementary material for: Discrimination of the Expression of Paralogous microRNA Precursors That Share the Same Major Mature Form
Source: PLoS One. 2014 Mar 3;9(3):e90591. doi: 10.1371/journal.pone.0090591 (PMC3940925; doi:10.1371/journal.pone.0090591)
Supplement: Table S2 — miRNA reads. (XLSX) [file pone.0090591.s002.xlsx]

## Sheet: Table S2
Position	micorRNA	bone marrow	thymus	spleen	lymph nodes	heart	brain	lung	liver	kidney	pancreas	skin	skeletal muscle	salivary glands	testes	ovary
	MI0000139	775	12	354	121	4268828	32974	128592	671	6815	7165	1027714	4745643	21038	4687	53848	precursor
49	MI0000139	775	12	353	119	4261593	32892	128235	670	6791	7153	1023782	4729578	20957	4685	53801	major
10	MI0000139	0	0	0	0	10	1	1	0	0	0	9	29	0	0	1	minor
	MI0000143	5048	29	1916	9396	138	4487	800	414	2369	1024	375	138	569	52	101	precursor
47	MI0000143	4733	28	1836	8980	132	4297	769	405	2302	977	352	135	554	48	76	major
6	MI0000143	58	0	46	171	1	13	2	3	7	3	2	1	7	0	3	minor
	MI0000150	8	1	0	8	10	48817	16	30	35	1	11	0	10	40	2	precursor
44	MI0000150	7	1	0	8	10	44106	15	26	33	1	11	0	9	35	2	major
6	MI0000150	0	0	0	0	0	356	0	0	0	0	0	0	0	2	0	minor
	MI0000152	7018	15	18	74	741	10946	1902	188	2349	871	7149	738	3836	331	3134	precursor
7	MI0000152	6935	15	17	70	704	10662	1836	181	2256	821	6928	714	3752	293	2990	major
46	MI0000152	8	0	0	0	2	62	9	3	18	20	68	7	15	8	25	minor
	MI0000155	8337	209703	24666	12829	260	149732	272	161	909	72	5656	15450	12325	30	84	precursor
44	MI0000155	8309	209005	24530	12757	260	149079	270	156	907	72	5637	15392	12280	30	83	major
9	MI0000155	2	0	9	9	0	11	0	0	0	0	0	0	1	0	1	minor
	MI0000157	6889	6	10	24	27	60844	25	40	525	57	40	7	51	59	16	precursor
8	MI0000157	6446	6	6	19	22	53345	22	33	479	49	34	7	48	54	15	major
46	MI0000157	171	0	1	3	2	1820	0	3	37	4	3	0	1	1	1	minor
	MI0000159	13	0	3	3	1040	29	79	0	2	8	4840	2810	23	4	62	precursor
43	MI0000159	2	0	0	2	122	5	19	0	0	4	1779	928	6	1	26	major
6	MI0000159	0	0	0	0	511	10	20	0	0	0	250	672	9	2	14	minor
	MI0000161	170	0	149	0	0	259	3	1	0	0	49	118	129	0	21	precursor
56	MI0000161	94	0	94	0	0	117	1	1	0	0	32	75	77	0	0	major
17	MI0000161	4	0	4	0	0	56	1	0	0	0	2	7	26	0	20	minor
	MI0000164	322	4	32	93	4	18534	29	22	35	111	74	11	20	9	120	precursor
2	MI0000164	321	4	32	89	4	18444	29	22	35	111	74	11	20	9	120	major
49	MI0000164	1	0	0	2	0	31	0	0	0	0	0	0	0	0	0	minor
	MI0000222	2444	3	84	49	9	11560	9	14	72	133	38	60	104	78	162	precursor
6	MI0000222	2405	3	84	38	9	11066	9	13	68	89	37	60	104	77	126	major
49	MI0000222	35	0	0	6	0	460	0	1	4	44	1	0	0	1	34	minor
	MI0000223	42490	426870	74293	71356	1338	53087	14893	539	10521	7617	17515	26972	26616	675	7401	precursor
7	MI0000223	42218	425250	73746	70327	1304	52865	14820	532	10448	7548	17399	26806	26465	670	7287	major
51	MI0000223	98	280	269	573	24	26	12	1	28	53	31	58	61	4	95	minor
	MI0000231	48938	3141	22245	100838	2119	8835	20185	2266	12650	3171	11354	3491	8199	145	1785	precursor
44	MI0000231	47861	3077	21841	98597	2058	8703	19756	2223	12474	3131	11114	3416	8064	142	1745	major
6	MI0000231	28	1	13	16	2	6	1	2	5	0	5	0	2	0	0	minor
	MI0000236	35	18	55	57	4	20	14	495	448	34	16	10	8	1	14	precursor
7	MI0000236	35	18	54	56	4	20	13	495	445	34	15	10	8	1	14	major
42	MI0000236	0	0	0	0	0	0	0	0	0	0	0	0	0	0	0	minor
	MI0000241	128440	40	218	43460	9883	2048	77375	3603	41378	36759	227000	22632	36046	15936	145869	precursor
46	MI0000241	110829	33	174	34872	8883	1654	68622	3114	36234	32133	177424	18220	28930	14424	130191	major
6	MI0000241	301	0	2	684	32	2	76	11	109	18	2352	252	324	16	126	minor
15	MI0000395	0	0	0	0	0	0	0	0	0	0	0	0	0	0	0	precursor
31	MI0000395	0	0	0	0	0	0	0	0	0	0	0	0	0	0	0	major
	MI0000395	0	0	0	0	0	0	0	0	0	0	0	0	0	0	0	minor
	MI0000397	5	0	4	5	0	0	0	0	0	0	0	0	1	0	0	precursor
36	MI0000397	1	0	1	1	0	0	0	0	0	0	0	0	0	0	0	major
1	MI0000397	0	0	0	0	0	0	0	0	0	0	0	0	0	0	0	minor
	MI0000546	2324	166	640	1492	2	8	25	7	26	291	100	58	88	24	16	precursor
54	MI0000546	2308	159	629	1468	2	8	25	7	26	291	99	57	88	24	15	major
11	MI0000546	0	0	0	0	0	0	0	0	0	0	0	0	0	0	0	minor
	MI0000547	3278	1603	3022	3828	230	1245	1038	415	2449	937	830	490	1415	98	635	precursor
17	MI0000547	2833	1003	1814	1786	176	1100	990	393	2137	879	639	319	959	91	580	major
56	MI0000547	419	527	1157	1926	45	130	47	21	288	53	172	153	422	7	51	minor
	MI0000548	3171	1034	2003	1840	478	1760	2637	689	4215	2584	1543	646	2948	277	1343	precursor
14	MI0000548	2834	1003	1814	1786	176	1100	990	393	2137	879	639	319	959	91	580	major
54	MI0000548	318	25	175	42	289	634	1623	285	1972	1658	839	282	1901	185	745	minor
	MI0000552	583	0	2	190	0	3	1	12	6288	1	705	271	0	10	183	precursor
24	MI0000552	579	0	2	147	0	3	1	12	6184	1	692	262	0	9	178	major
61	MI0000552	0	0	0	21	0	0	0	0	33	0	5	0	0	0	3	minor
	MI0000553	637	0	2	192	0	3	1	16	6792	1	802	328	0	10	197	precursor
16	MI0000553	628	0	2	187	0	3	1	16	6737	1	786	316	0	10	194	major
52	MI0000553	3	0	0	0	0	0	0	0	18	0	7	3	0	0	2	minor
	MI0000556	2196623	523030	1778374	1638702	108028	642163	868846	210044	580314	343731	396212	139243	557020	15138	451905	precursor
13	MI0000556	2194612	522505	1776945	1636048	107771	641634	868194	209901	579688	343517	395685	139045	556512	15123	451754	major
64	MI0000556	69	11	69	101	8	26	25	3	35	4	17	6	27	3	8	minor
	MI0000557	2122124	518926	1732872	1629229	101858	610593	811671	197185	562855	331541	393231	137605	550652	14728	419952	precursor
17	MI0000557	2120213	518409	1731489	1626660	101590	609818	810878	197008	562099	331257	392670	137407	550108	14711	419759	major
62	MI0000557	0	0	0	0	0	0	0	0	0	0	0	0	0	0	0	minor
	MI0000559	1577285	389985	856940	684960	153890	965745	1227670	209431	985757	577901	876165	142883	1226715	27438	1119977	precursor
16	MI0000559	1567844	389052	855066	680833	153047	963176	1225227	209041	982981	576671	873318	142239	1224235	27322	1118620	major
61	MI0000559	0	0	0	0	1	1	0	0	0	1	0	0	0	0	3	minor
	MI0000560	1633273	394869	881256	692522	164930	1020397	1325569	226673	1029743	607721	884130	144611	1246222	27981	1217471	precursor
14	MI0000560	1624066	393943	879305	688303	164160	1018509	1323552	226377	1027300	606827	881748	144019	1244128	27914	1216411	major
62	MI0000560	69	11	69	102	8	26	25	3	35	4	17	6	27	3	8	minor
	MI0000562	4556490	616203	4108349	4714858	187292	1022761	1155536	320714	1127203	682189	575238	223725	754934	34362	513755	precursor
8	MI0000562	4550581	615187	4103095	4702559	186836	1021442	1154228	320452	1125228	681695	574014	223199	753717	34335	513583	major
64	MI0000562	69	5	129	134	4	9	7	6	13	5	17	4	5	2	6	minor
	MI0000563	5522991	676292	4561876	5067213	231961	1238560	1405224	399808	1315171	795185	619370	244682	821962	41648	666727	precursor
8	MI0000563	5516096	675159	4555741	5053560	231389	1236731	1403520	399392	1312690	794568	618043	244086	820599	41612	666469	major
58	MI0000563	15	2	14	20	0	4	1	0	4	0	2	1	3	0	0	minor
	MI0000565	24373	12538	46920	58350	230	2286	1835	812	2585	656	6313	5661	6594	355	483	precursor
16	MI0000565	23333	12429	46076	57614	223	2249	1807	780	2515	596	6226	5595	6534	336	469	major
58	MI0000565	924	45	616	381	4	21	19	28	53	53	37	33	27	17	10	minor
	MI0000566	23035	12433	46001	57706	223	2256	1800	770	2503	587	6232	5541	6491	326	452	precursor
17	MI0000566	22928	12344	45620	57264	220	2239	1791	767	2490	584	6187	5507	6458	324	449	major
59	MI0000566	34	23	81	81	0	0	1	0	2	0	5	4	9	0	0	minor
	MI0000572	49510	3144	22304	101155	2138	8858	20287	2271	12685	3193	11397	3511	8212	146	1811	precursor
61	MI0000572	47867	3077	21841	98597	2058	8703	19756	2223	12475	3131	11115	3416	8064	142	1745	major
25	MI0000572	582	4	71	332	21	30	101	7	38	21	49	20	17	1	26	minor
	MI0000573	45024	17336	49359	33196	2282	20382	20836	6389	18571	12880	12608	12581	17576	1179	13397	precursor
16	MI0000573	44776	17283	49134	32784	2273	20254	20694	6354	18438	12834	12558	12543	17515	1175	13340	major
55	MI0000573	3	0	2	4	0	0	1	0	0	1	2	1	0	0	2	minor
	MI0000580	112388	267628	348028	529943	41	168	225	133	747	431	30396	38037	42252	80	208	precursor
55	MI0000580	111652	265006	345075	525779	39	167	223	132	723	421	30087	37744	41909	78	203	major
16	MI0000580	33	315	1248	756	0	0	1	0	12	0	8	29	29	0	0	minor
	MI0000585	5782	3	104	47	10	17084	12	17	70	130	45	79	124	129	202	precursor
15	MI0000585	2406	3	84	38	9	11065	9	13	68	89	37	60	104	77	127	major
57	MI0000585	3338	0	13	6	1	5972	3	4	2	41	7	15	18	50	75	minor
	MI0000587	881873	58828	249729	876212	8691	227283	102317	27341	124777	29137	93562	39911	69813	19074	69544	precursor
52	MI0000587	876232	58387	248122	868301	8666	226482	101988	27288	124165	29046	92565	39645	69372	19026	69251	major
15	MI0000587	2	0	0	1	0	0	0	0	0	0	0	0	0	0	0	minor
	MI0000588	895276	59081	251984	880233	8896	233368	105339	28518	127306	29771	93957	40058	70057	19460	71283	precursor
52	MI0000588	889498	58639	250341	872382	8867	232518	104984	28457	126663	29686	92962	39797	69619	19412	70982	major
15	MI0000588	12	0	9	26	0	3	1	0	0	0	0	0	0	0	0	minor
	MI0000630	0	0	0	1	0	170	0	0	1	0	1	1	0	0	0	precursor
61	MI0000630	0	0	0	1	0	162	0	0	1	0	1	1	0	0	0	major
21	MI0000630	0	0	0	0	0	0	0	0	0	0	0	0	0	0	0	minor
	MI0000652	772	12	354	120	4240179	32929	128247	671	6812	7156	1026700	4734813	21035	4681	53722	precursor
47	MI0000652	772	12	353	118	4232956	32848	127893	670	6788	7144	1022779	4718646	20954	4679	53677	major
8	MI0000652	0	0	0	0	31	0	0	0	0	0	2	136	0	0	0	minor
	MI0000697	43132	436493	75881	71680	1318	53408	14967	538	10583	7615	17874	27499	27189	689	7353	precursor
14	MI0000697	42218	425294	73749	70328	1304	52867	14820	532	10449	7548	17400	26807	26465	670	7287	major
54	MI0000697	672	9605	1795	856	2	320	77	0	88	52	377	569	615	18	52	minor
	MI0000700	23	0	0	0	1	170	10	0	24	2	27	0	43	3	8	precursor
25	MI0000700	20	0	0	0	1	166	10	0	23	2	26	0	43	3	7	major
64	MI0000700	1	0	0	0	0	3	0	0	0	0	1	0	0	0	1	minor
	MI0000701	23	1	0	0	2	316	11	0	23	5	33	0	44	5	8	precursor
25	MI0000701	20	0	0	0	1	200	10	0	22	2	27	0	43	3	6	major
67	MI0000701	0	0	0	0	1	50	0	0	1	1	3	0	0	0	2	minor
	MI0000702	256	150	883	1029	11	218	15	24	50	47	62	68	103	3	6	precursor
62	MI0000702	206	137	813	839	10	47	13	17	37	35	52	54	74	2	6	major
21	MI0000702	46	11	56	160	1	171	2	7	11	12	9	12	23	1	0	minor
	MI0000706	45036	17335	49371	33206	2282	20390	20840	6389	18577	12881	12605	12579	17577	1180	13399	precursor
14	MI0000706	44781	17283	49136	32785	2273	20254	20694	6354	18439	12834	12558	12543	17515	1176	13342	major
52	MI0000706	3	0	4	11	0	2	0	0	2	0	1	0	1	0	0	minor
	MI0000712	5500	30	1913	9291	160	4914	888	500	2599	1107	375	138	569	54	104	precursor
52	MI0000712	5198	28	1880	9002	155	4695	849	493	2518	1054	352	136	555	50	82	major
11	MI0000712	28	1	0	28	0	27	8	0	17	7	2	0	4	0	1	minor
	MI0000713	128446	40	218	43463	9883	2048	77381	3604	41380	36759	227002	22633	36047	15938	145875	precursor
70	MI0000713	110835	33	174	34874	8883	1654	68627	3115	36235	32133	177424	18220	28931	14425	130197	major
30	MI0000713	0	0	0	0	0	0	0	0	0	0	0	0	0	0	0	minor
	MI0000715	20	0	21	0	24	1488	6	0	4	10	8	24	126	23	680	precursor
62	MI0000715	4	0	0	0	20	1050	2	0	2	8	0	0	56	17	507	major
23	MI0000715	13	0	21	0	2	247	4	0	0	0	8	24	52	1	66	minor
	MI0000716	8	1	0	8	10	48821	16	30	35	1	11	0	10	40	2	precursor
53	MI0000716	7	1	0	8	10	44106	15	26	33	1	11	0	9	35	2	major
14	MI0000716	0	0	0	0	0	356	0	0	0	0	0	0	0	2	0	minor
	MI0000717	8	1	0	8	10	48826	16	30	35	1	11	0	10	40	2	precursor
62	MI0000717	7	1	0	8	10	44106	15	26	33	1	11	0	9	35	2	major
25	MI0000717	0	0	0	0	0	364	0	0	0	0	0	0	0	2	0	minor
	MI0000718	2231	165	641	1487	2	8	25	7	25	285	98	58	87	24	16	precursor
54	MI0000718	2212	159	627	1463	2	8	25	7	25	285	98	57	87	24	15	major
16	MI0000718	3	0	4	2	0	0	0	0	0	0	0	0	0	0	0	minor
	MI0000719	163274	315690	454313	651423	404	1300	1914	939	4184	3078	42601	47881	52397	611	1555	precursor
50	MI0000719	161408	312813	451112	645710	393	1270	1860	927	4111	2994	42096	47507	51957	565	1493	major
11	MI0000719	737	232	922	1547	5	5	27	7	15	17	89	60	56	36	27	minor
	MI0000720	6889	6	10	24	27	60843	25	40	525	57	40	7	51	59	16	precursor
16	MI0000720	6446	6	6	19	22	53344	22	33	479	49	34	7	48	54	15	major
56	MI0000720	171	0	1	3	2	1820	0	3	37	4	3	0	1	1	1	minor
	MI0000721	6854	6	10	24	27	60348	25	40	518	57	40	7	51	60	16	precursor
16	MI0000721	6446	6	6	19	22	53344	22	33	479	49	34	7	48	55	15	major
56	MI0000721	141	0	1	3	2	1414	0	3	31	4	3	0	1	1	1	minor
	MI0000722	444	3	35	113	5	20013	29	25	41	137	95	13	23	10	144	precursor
23	MI0000722	415	3	35	112	5	19866	29	25	41	134	94	13	23	10	142	major
63	MI0000722	11	0	0	0	0	66	0	0	0	0	0	0	0	0	2	minor
	MI0000723	17610	89341	12129	14307	566	23009	4926	241	4376	2558	6006	5683	5909	109	1557	precursor
12	MI0000723	16981	87574	11822	13821	557	22809	4842	239	4309	2520	5897	5567	5778	106	1524	major
52	MI0000723	526	983	159	165	1	30	20	1	28	17	69	65	71	3	16	minor
	MI0000725	8227	15	18	76	775	11371	1984	190	2442	893	7322	752	3927	343	3368	precursor
15	MI0000725	7537	15	17	72	736	10916	1877	183	2357	847	7123	723	3833	303	3159	major
55	MI0000725	524	0	0	1	5	209	47	2	15	21	64	15	25	12	77	minor
	MI0000726	6285	137475	17071	10184	135	82362	143	66	619	69	3796	10238	8254	27	78	precursor
48	MI0000726	6265	136868	16967	10141	135	82044	142	62	618	69	3784	10191	8220	27	78	major
11	MI0000726	0	127	5	0	0	49	0	0	0	0	0	10	1	0	0	minor
	MI0000728	1415	778	9004	6100	6	6452	133	300	299	1673	333	487	1131	38	23	precursor
24	MI0000728	1164	735	8515	5541	5	6327	123	295	286	1614	299	451	1073	35	15	major
66	MI0000728	189	24	335	350	0	70	6	3	5	48	25	28	35	1	5	minor
	MI0000729	1159	719	8298	5538	5	6084	108	276	273	1624	294	429	1045	34	16	precursor
19	MI0000729	1153	718	8271	5444	5	5997	107	275	270	1610	293	428	1037	34	15	major
59	MI0000729	0	0	0	48	0	51	0	0	0	8	0	0	0	0	1	minor
	MI0000733	197	54	151	166	13	76	52	1877	2082	153	44	35	43	11	30	precursor
16	MI0000733	185	47	141	154	12	75	50	1844	2033	145	42	31	41	10	27	major
52	MI0000733	5	5	6	9	1	0	1	17	20	5	1	4	2	1	3	minor
	MI0000741	12	9	29	123	6	7406	4	5	6	6	4	4	17	1	1	precursor
62	MI0000741	0	0	0	0	6	6531	3	5	5	0	0	0	4	0	1	major
19	MI0000741	11	9	24	108	0	853	1	0	1	6	4	4	13	1	0	minor
	MI0000768	972	3	71	300	6	81	87	22	196	17	432	104	218	5	45	precursor
56	MI0000768	788	3	67	294	3	63	86	20	181	15	378	100	182	2	29	major
16	MI0000768	161	0	2	4	3	14	1	2	11	2	39	4	31	2	16	minor
	MI0000820	13	0	3	3	1036	29	78	0	2	8	4838	2817	23	4	62	precursor
59	MI0000820	2	0	0	2	122	5	19	0	0	4	1779	928	6	1	26	major
22	MI0000820	0	0	0	0	510	10	20	0	0	0	249	672	9	2	14	minor
	MI0000823	18539	111688	15093	17879	599	26245	5751	287	4873	2588	6930	6893	7115	111	1585	precursor
16	MI0000823	18420	110700	14899	17412	585	26036	5668	285	4811	2567	6875	6829	7042	111	1565	major
54	MI0000823	0	4	0	5	1	0	0	0	0	0	0	1	1	0	1	minor
	MI0001645	1276	4	119	868	7	104	182	113	621	104	520	122	312	12	153	precursor
68	MI0001645	788	3	67	294	3	63	86	20	181	15	379	100	182	2	29	major
28	MI0001645	264	0	29	346	1	24	52	23	266	16	47	15	14	4	57	minor
	MI0001653	265	27	91	126	4	6	44	1	61	23	123	84	61	6	75	precursor
18	MI0001653	226	27	83	109	4	6	32	1	54	18	118	80	56	4	64	major
53	MI0001653	31	0	6	9	0	0	11	0	5	2	4	2	4	2	11	minor
10	MI0002402	0	0	0	0	0	0	0	0	0	0	0	0	0	0	0	precursor
46	MI0002402	0	0	0	0	0	0	0	0	0	0	0	0	0	0	0	major
	MI0002402	0	0	0	0	0	0	0	0	0	0	0	0	0	0	0	minor
	MI0003537	229	27	83	110	4	7	32	1	56	18	121	80	57	4	67	precursor
8	MI0003537	226	27	83	109	4	6	32	1	54	18	118	80	56	4	64	major
43	MI0003537	2	0	0	0	0	1	0	0	1	0	3	0	1	0	3	minor
	MI0004227	11	0	0	0	0	455	2	1	1	1	0	0	0	0	5	precursor
52	MI0004227	11	0	0	0	0	437	1	1	1	1	0	0	0	0	5	major
11	MI0004227	0	0	0	0	0	15	1	0	0	0	0	0	0	0	0	minor
20	MI0004523	0	0	0	0	0	0	0	0	0	0	0	0	0	0	0	precursor
56	MI0004523	0	0	0	0	0	0	0	0	0	0	0	0	0	0	0	major
	MI0004523	0	0	0	0	0	0	0	0	0	0	0	0	0	0	0	minor
	MI0004524	11	0	0	0	0	458	1	1	1	1	0	0	0	0	4	precursor
45	MI0004524	11	0	0	0	0	453	1	1	1	1	0	0	0	0	4	major
4	MI0004524	0	0	0	0	0	5	0	0	0	0	0	0	0	0	0	minor
	MI0004619	11	0	0	0	0	439	1	1	1	1	0	0	0	0	4	precursor
52	MI0004619	11	0	0	0	0	437	1	1	1	1	0	0	0	0	4	major
11	MI0004619	0	0	0	0	0	2	0	0	0	0	0	0	0	0	0	minor
1	MI0004640	0	0	0	0	0	0	0	0	0	0	0	0	0	0	0	precursor
31	MI0004640	0	0	0	0	0	0	0	0	0	0	0	0	0	0	0	major
	MI0004640	0	0	0	0	0	0	0	0	0	0	0	0	0	0	0	minor
1	MI0004641	0	0	0	0	0	0	0	0	0	0	0	0	0	0	0	precursor
31	MI0004641	0	0	0	0	0	0	0	0	0	0	0	0	0	0	0	major
	MI0004641	0	0	0	0	0	0	0	0	0	0	0	0	0	0	0	minor
1	MI0004642	0	0	0	0	0	0	0	0	0	0	0	0	0	0	0	precursor
31	MI0004642	0	0	0	0	0	0	0	0	0	0	0	0	0	0	0	major
	MI0004642	0	0	0	0	0	0	0	0	0	0	0	0	0	0	0	minor
1	MI0004646	0	0	0	0	0	0	0	0	0	0	0	0	0	0	0	precursor
31	MI0004646	0	0	0	0	0	0	0	0	0	0	0	0	0	0	0	major
	MI0004646	0	0	0	0	0	0	0	0	0	0	0	0	0	0	0	minor
19	MI0004647	0	0	0	0	0	0	0	0	0	0	0	0	0	0	0	precursor
34	MI0004647	0	0	0	0	0	0	0	0	0	0	0	0	0	0	0	major
	MI0004647	0	0	0	0	0	0	0	0	0	0	0	0	0	0	0	minor
20	MI0004648	0	0	0	0	0	0	0	0	0	0	0	0	0	0	0	precursor
35	MI0004648	0	0	0	0	0	0	0	0	0	0	0	0	0	0	0	major
	MI0004648	0	0	0	0	0	0	0	0	0	0	0	0	0	0	0	minor
15	MI0004660	0	0	0	0	0	0	0	0	0	0	0	0	0	0	0	precursor
69	MI0004660	0	0	0	0	0	0	0	0	0	0	0	0	0	0	0	major
	MI0004660	0	0	0	0	0	0	0	0	0	0	0	0	0	0	0	minor
	MI0004661	15	0	0	4	0	0	0	0	0	0	0	0	0	0	0	precursor
80	MI0004661	11	0	0	1	0	0	0	0	0	0	0	0	0	0	0	major
1	MI0004661	0	0	0	0	0	0	0	0	0	0	0	0	0	0	0	minor
22	MI0004667	0	0	0	0	0	0	0	0	0	0	0	0	0	0	0	precursor
58	MI0004667	0	0	0	0	0	0	0	0	0	0	0	0	0	0	0	major
	MI0004667	0	0	0	0	0	0	0	0	0	0	0	0	0	0	0	minor
	MI0004668	6	1	4	5	0	0	0	0	0	1	0	0	0	0	0	precursor
64	MI0004668	6	1	2	4	0	0	0	0	0	1	0	0	0	0	0	major
28	MI0004668	0	0	0	0	0	0	0	0	0	0	0	0	0	0	0	minor
	MI0005488	237	47	253	433	1	4	6	0	0	13	9	15	19	29	8	precursor
49	MI0005488	218	45	231	373	1	4	6	0	0	12	8	14	16	29	8	major
11	MI0005488	0	0	0	1	0	0	0	0	0	0	0	0	0	0	0	minor
	MI0005489	237	47	250	434	1	4	6	0	0	13	9	15	19	29	8	precursor
49	MI0005489	218	45	231	373	1	4	6	0	0	12	8	14	16	29	8	major
11	MI0005489	0	0	0	1	0	0	0	0	0	0	0	0	0	0	0	minor
	MI0005495	0	0	0	1	0	170	0	0	1	0	1	1	0	0	0	precursor
49	MI0005495	0	0	0	1	0	162	0	0	1	0	1	1	0	0	0	major
9	MI0005495	0	0	0	0	0	0	0	0	0	0	0	0	0	0	0	minor
	MI0005498	6	0	0	0	0	0	0	3	0	85	0	0	0	3770	198	precursor
48	MI0005498	5	0	0	0	0	0	0	0	0	43	0	0	0	2347	119	major
11	MI0005498	0	0	0	0	0	0	0	2	0	8	0	0	0	300	9	minor
	MI0005499	6	0	0	0	0	0	0	3	0	85	0	0	0	3748	197	precursor
48	MI0005499	5	0	0	0	0	0	0	0	0	43	0	0	0	2347	119	major
11	MI0005499	0	0	0	0	0	0	0	2	0	8	0	0	0	288	8	minor
	MI0005500	6	1	1	0	0	0	0	1	0	138	1	2	2	5047	244	precursor
50	MI0005500	5	0	0	0	0	0	0	0	0	43	0	0	0	2348	119	major
11	MI0005500	0	1	1	0	0	0	0	0	0	61	1	2	2	1583	56	minor
	MI0005501	6	1	1	0	0	0	0	1	0	138	1	2	2	5042	244	precursor
50	MI0005501	5	0	0	0	0	0	0	0	0	43	0	0	0	2347	119	major
11	MI0005501	0	1	1	0	0	0	0	0	0	61	1	2	2	1583	56	minor
10	MI0005502	0	0	0	1	0	0	0	0	0	0	0	0	0	0	0	precursor
	MI0005502	0	0	0	1	0	0	0	0	0	0	0	0	0	0	0	major
50	MI0005502	0	0	0	0	0	0	0	0	0	0	0	0	0	0	0	minor
10	MI0005503	0	0	0	1	0	0	0	0	0	0	0	0	0	0	0	precursor
	MI0005503	0	0	0	1	0	0	0	0	0	0	0	0	0	0	0	major
50	MI0005503	0	0	0	0	0	0	0	0	0	0	0	0	0	0	0	minor
	MI0005504	2	0	7	10	0	0	0	0	0	0	0	0	0	0	0	precursor
10	MI0005504	0	0	0	1	0	0	0	0	0	0	0	0	0	0	0	major
51	MI0005504	0	0	0	0	0	0	0	0	0	0	0	0	0	0	0	minor
	MI0005505	12	15	43	60	0	3	0	0	0	0	3	5	5	2	1	precursor
11	MI0005505	11	15	35	45	0	3	0	0	0	0	0	4	3	2	1	major
51	MI0005505	0	0	0	0	0	0	0	0	0	0	0	0	0	0	0	minor
12	MI0005507	2	1	3	4	0	0	0	0	0	0	0	0	0	0	0	precursor
	MI0005507	2	1	3	4	0	0	0	0	0	0	0	0	0	0	0	major
56	MI0005507	0	0	0	0	0	0	0	0	0	0	0	0	0	0	0	minor
12	MI0005508	2	1	3	4	0	0	0	0	0	0	0	0	0	0	0	precursor
	MI0005508	2	1	3	4	0	0	0	0	0	0	0	0	0	0	0	major
56	MI0005508	0	0	0	0	0	0	0	0	0	0	0	0	0	0	0	minor
12	MI0005509	2	1	3	4	0	0	0	0	0	0	0	0	0	0	0	precursor
	MI0005509	2	1	3	4	0	0	0	0	0	0	0	0	0	0	0	major
56	MI0005509	0	0	0	0	0	0	0	0	0	0	0	0	0	0	0	minor
20	MI0006291	2	1	3	4	0	0	0	0	0	0	0	0	0	0	0	precursor
	MI0006291	2	1	3	4	0	0	0	0	0	0	0	0	0	0	0	major
31	MI0006291	0	0	0	0	0	0	0	0	0	0	0	0	0	0	0	minor
14	MI0008321	0	0	0	0	0	0	0	0	0	0	0	0	0	0	0	precursor
31	MI0008321	0	0	0	0	0	0	0	0	0	0	0	0	0	0	0	major
	MI0008321	0	0	0	0	0	0	0	0	0	0	0	0	0	0	0	minor
	MI0009943	15	3	46	56	0	3	1	0	0	1	1	1	2	6	1	precursor
20	MI0009943	3	3	19	32	0	1	1	0	0	0	1	0	2	1	1	major
57	MI0009943	6	0	19	12	0	1	0	0	0	0	0	0	0	1	0	minor
	MI0009944	13	4	42	56	0	3	1	0	0	1	1	1	2	6	1	precursor
19	MI0009944	3	3	19	32	0	1	1	0	0	0	1	0	2	1	1	major
56	MI0009944	6	0	17	12	0	1	0	0	0	0	0	0	0	1	0	minor
1	MI0010690	0	0	0	0	0	0	0	0	0	0	0	0	0	0	0	precursor
31	MI0010690	0	0	0	0	0	0	0	0	0	0	0	0	0	0	0	major
	MI0010690	0	0	0	0	0	0	0	0	0	0	0	0	0	0	0	minor
	MI0014037	17	8	21	25	0	4	3	0	3	2	1	3	4	0	5	precursor
52	MI0014037	10	4	12	14	0	3	2	0	1	0	1	1	2	0	4	major
14	MI0014037	3	2	7	1	0	1	0	0	0	1	0	1	1	0	0	minor
	MI0014047	6	0	3	12	0	0	0	0	0	2	1	2	1	2	1	precursor
8	MI0014047	1	0	1	4	0	0	0	0	0	0	0	0	0	0	1	major
44	MI0014047	2	0	0	1	0	0	0	0	0	1	0	2	1	0	0	minor
	MI0014051	13	21	76	83	0	0	1	0	0	0	5	13	6	5	2	precursor
15	MI0014051	11	21	74	78	0	0	1	0	0	0	5	12	6	5	1	major
53	MI0014051	1	0	1	3	0	0	0	0	0	0	0	0	0	0	1	minor
15	MI0014053	0	0	0	0	0	0	0	0	0	0	0	0	0	0	0	precursor
51	MI0014053	0	0	0	0	0	0	0	0	0	0	0	0	0	0	0	major
	MI0014053	0	0	0	0	0	0	0	0	0	0	0	0	0	0	0	minor
16	MI0014054	0	0	0	0	0	0	0	0	0	0	0	0	0	0	0	precursor
52	MI0014054	0	0	0	0	0	0	0	0	0	0	0	0	0	0	0	major
	MI0014054	0	0	0	0	0	0	0	0	0	0	0	0	0	0	0	minor
16	MI0014055	0	0	0	0	0	0	0	0	0	0	0	0	0	0	0	precursor
52	MI0014055	0	0	0	0	0	0	0	0	0	0	0	0	0	0	0	major
	MI0014055	0	0	0	0	0	0	0	0	0	0	0	0	0	0	0	minor
15	MI0014056	0	0	0	0	0	0	0	0	0	0	0	0	0	0	0	precursor
51	MI0014056	0	0	0	0	0	0	0	0	0	0	0	0	0	0	0	major
	MI0014056	0	0	0	0	0	0	0	0	0	0	0	0	0	0	0	minor
	MI0014057	12	15	43	60	0	3	0	0	0	0	3	5	5	2	1	precursor
14	MI0014057	11	15	35	45	0	3	0	0	0	0	0	4	3	2	1	major
54	MI0014057	0	0	0	0	0	0	0	0	0	0	0	0	0	0	0	minor
16	MI0014058	0	0	0	0	0	0	0	0	0	0	0	0	0	0	0	precursor
52	MI0014058	0	0	0	0	0	0	0	0	0	0	0	0	0	0	0	major
	MI0014058	0	0	0	0	0	0	0	0	0	0	0	0	0	0	0	minor
15	MI0014059	0	0	0	0	0	0	0	0	0	0	0	0	0	0	0	precursor
51	MI0014059	0	0	0	0	0	0	0	0	0	0	0	0	0	0	0	major
	MI0014059	0	0	0	0	0	0	0	0	0	0	0	0	0	0	0	minor
14	MI0014060	0	0	0	1	0	0	0	0	0	0	0	0	0	0	0	precursor
	MI0014060	0	0	0	1	0	0	0	0	0	0	0	0	0	0	0	major
54	MI0014060	0	0	0	0	0	0	0	0	0	0	0	0	0	0	0	minor
16	MI0014061	0	0	0	0	0	0	0	0	0	0	0	0	0	0	0	precursor
52	MI0014061	0	0	0	0	0	0	0	0	0	0	0	0	0	0	0	major
	MI0014061	0	0	0	0	0	0	0	0	0	0	0	0	0	0	0	minor
15	MI0014062	0	0	0	0	0	0	0	0	0	0	0	0	0	0	0	precursor
51	MI0014062	0	0	0	0	0	0	0	0	0	0	0	0	0	0	0	major
	MI0014062	0	0	0	0	0	0	0	0	0	0	0	0	0	0	0	minor
12	MI0014063	0	0	0	1	0	0	0	0	0	0	0	0	0	0	0	precursor
	MI0014063	0	0	0	1	0	0	0	0	0	0	0	0	0	0	0	major
52	MI0014063	0	0	0	0	0	0	0	0	0	0	0	0	0	0	0	minor
	MI0014064	3	7	8	17	0	1	0	0	0	0	1	0	1	0	0	precursor
52	MI0014064	0	2	1	9	0	1	0	0	0	0	1	0	0	0	0	major
15	MI0014064	0	0	0	0	0	0	0	0	0	0	0	0	0	0	0	minor
15	MI0014065	0	0	0	0	0	0	0	0	0	0	0	0	0	0	0	precursor
51	MI0014065	0	0	0	0	0	0	0	0	0	0	0	0	0	0	0	major
	MI0014065	0	0	0	0	0	0	0	0	0	0	0	0	0	0	0	minor
16	MI0014066	0	0	0	0	0	0	0	0	0	0	0	0	0	0	0	precursor
52	MI0014066	0	0	0	0	0	0	0	0	0	0	0	0	0	0	0	major
	MI0014066	0	0	0	0	0	0	0	0	0	0	0	0	0	0	0	minor
14	MI0014067	0	0	0	1	0	0	0	0	0	0	0	0	0	0	0	precursor
	MI0014067	0	0	0	1	0	0	0	0	0	0	0	0	0	0	0	major
54	MI0014067	0	0	0	0	0	0	0	0	0	0	0	0	0	0	0	minor
16	MI0014068	0	0	0	0	0	0	0	0	0	0	0	0	0	0	0	precursor
52	MI0014068	0	0	0	0	0	0	0	0	0	0	0	0	0	0	0	major
	MI0014068	0	0	0	0	0	0	0	0	0	0	0	0	0	0	0	minor
15	MI0014069	0	0	0	0	0	0	0	0	0	0	0	0	0	0	0	precursor
51	MI0014069	0	0	0	0	0	0	0	0	0	0	0	0	0	0	0	major
	MI0014069	0	0	0	0	0	0	0	0	0	0	0	0	0	0	0	minor
12	MI0014070	0	0	0	1	0	0	0	0	0	0	0	0	0	0	0	precursor
	MI0014070	0	0	0	1	0	0	0	0	0	0	0	0	0	0	0	major
52	MI0014070	0	0	0	0	0	0	0	0	0	0	0	0	0	0	0	minor
	MI0014071	6	7	8	21	0	1	0	0	0	0	2	0	1	0	0	precursor
52	MI0014071	1	2	2	10	0	1	0	0	0	0	2	0	0	0	0	major
15	MI0014071	0	0	0	0	0	0	0	0	0	0	0	0	0	0	0	minor
15	MI0014072	0	0	0	0	0	0	0	0	0	0	0	0	0	0	0	precursor
51	MI0014072	0	0	0	0	0	0	0	0	0	0	0	0	0	0	0	major
	MI0014072	0	0	0	0	0	0	0	0	0	0	0	0	0	0	0	minor
16	MI0014073	0	0	0	0	0	0	0	0	0	0	0	0	0	0	0	precursor
52	MI0014073	0	0	0	0	0	0	0	0	0	0	0	0	0	0	0	major
	MI0014073	0	0	0	0	0	0	0	0	0	0	0	0	0	0	0	minor
15	MI0014074	0	0	0	0	0	0	0	0	0	0	0	0	0	0	0	precursor
51	MI0014074	0	0	0	0	0	0	0	0	0	0	0	0	0	0	0	major
	MI0014074	0	0	0	0	0	0	0	0	0	0	0	0	0	0	0	minor
16	MI0014075	0	0	0	0	0	0	0	0	0	0	0	0	0	0	0	precursor
52	MI0014075	0	0	0	0	0	0	0	0	0	0	0	0	0	0	0	major
	MI0014075	0	0	0	0	0	0	0	0	0	0	0	0	0	0	0	minor
15	MI0014076	0	0	0	0	0	0	0	0	0	0	0	0	0	0	0	precursor
51	MI0014076	0	0	0	0	0	0	0	0	0	0	0	0	0	0	0	major
	MI0014076	0	0	0	0	0	0	0	0	0	0	0	0	0	0	0	minor
16	MI0014077	0	0	0	0	0	0	0	0	0	0	0	0	0	0	0	precursor
52	MI0014077	0	0	0	0	0	0	0	0	0	0	0	0	0	0	0	major
	MI0014077	0	0	0	0	0	0	0	0	0	0	0	0	0	0	0	minor
	MI0014104	6	4	10	3	0	2	1	0	1	2	0	1	1	0	1	precursor
14	MI0014104	3	2	7	1	0	1	0	0	0	1	0	1	1	0	0	major
50	MI0014104	0	0	2	0	0	0	0	0	0	0	0	0	0	0	0	minor
13	MI0014112	0	0	0	0	0	0	0	0	0	0	0	0	0	0	0	precursor
53	MI0014112	0	0	0	0	0	0	0	0	0	0	0	0	0	0	0	major
	MI0014112	0	0	0	0	0	0	0	0	0	0	0	0	0	0	0	minor
28	MI0014699	0	0	0	0	0	0	0	0	0	0	0	0	0	0	0	precursor
31	MI0014699	0	0	0	0	0	0	0	0	0	0	0	0	0	0	0	major
	MI0014699	0	0	0	0	0	0	0	0	0	0	0	0	0	0	0	minor
17	MI0014701	0	0	0	0	0	0	0	0	0	0	0	0	0	0	0	precursor
31	MI0014701	0	0	0	0	0	0	0	0	0	0	0	0	0	0	0	major
	MI0014701	0	0	0	0	0	0	0	0	0	0	0	0	0	0	0	minor
14	MI0015984	0	0	0	0	0	0	0	0	0	0	0	0	0	0	0	precursor
31	MI0015984	0	0	0	0	0	0	0	0	0	0	0	0	0	0	0	major
	MI0015984	0	0	0	0	0	0	0	0	0	0	0	0	0	0	0	minor
	MI0019181	3	0	3	3	0	0	0	0	1	0	0	0	1	0	0	precursor
1	MI0019181	1	0	1	0	0	0	0	0	0	0	0	0	1	0	0	major
39	MI0019181	0	0	0	0	0	0	0	0	0	0	0	0	0	0	0	minor
	MI0019182	2	0	3	1	0	0	0	0	0	0	0	0	1	0	0	precursor
2	MI0019182	1	0	2	0	0	0	0	0	0	0	0	0	1	0	0	major
39	MI0019182	0	0	0	0	0	0	0	0	0	0	0	0	0	0	0	minor
39	MI0019196	0	0	0	0	0	4	0	0	0	0	0	0	0	0	0	precursor
	MI0019196	0	0	0	0	0	4	0	0	0	0	0	0	0	0	0	major
1	MI0019196	0	0	0	0	0	0	0	0	0	0	0	0	0	0	0	minor
1	MI0019197	0	0	0	0	0	0	0	0	0	0	0	0	0	0	0	precursor
40	MI0019197	0	0	0	0	0	0	0	0	0	0	0	0	0	0	0	major
	MI0019197	0	0	0	0	0	0	0	0	0	0	0	0	0	0	0	minor
1	MI0020958	0	0	0	0	0	0	0	0	0	0	0	0	0	0	0	precursor
31	MI0020958	0	0	0	0	0	0	0	0	0	0	0	0	0	0	0	major
	MI0020958	0	0	0	0	0	0	0	0	0	0	0	0	0	0	0	minor
1	MI0023541	0	0	0	0	0	0	0	0	0	0	0	0	0	0	0	precursor
31	MI0023541	0	0	0	0	0	0	0	0	0	0	0	0	0	0	0	major
	MI0023541	0	0	0	0	0	0	0	0	0	0	0	0	0	0	0	minor
