# Supplementary material for: Discrimination of the Expression of Paralogous microRNA Precursors That Share the Same Major Mature Form
Source: PLoS One. 2014 Mar 3;9(3):e90591. doi: 10.1371/journal.pone.0090591 (PMC3940925; doi:10.1371/journal.pone.0090591)
Supplement: Table S3 — Coexpression score of major/minor pairs. (XLSX) [file pone.0090591.s003.xlsx]

## Sheet: Table S3
Coexpression score of major/minor pairs
miRNA precursor	score	Bone Marrow	Thymus	Spleen	Lymph Nodes/Spleen	Heart	Brain	Lung	Liver	Kidney	Pancreas	Skin	Skeletal Muscle	Salivary Glands	Testes	Ovary
mmu-let-7a-1	C (major/minor)			1960.22			293.954	487.813		454.991				449.648
mmu-let-7a-2	C (major/minor)			0			0	0		0				0
mmu-let-7f-1	C (major/minor)	6.6		16093.3	9233.87		0.6			1.8
mmu-let-7f-2	C (major/minor)	1157.7		3255.38	2869.17		64.4695			122.599
mmu-mir-103-1	C (major/minor)	1291.51			562.782
mmu-mir-103-2	C (major/minor)	221.42			3474.99
mmu-mir-124-3	C (major/minor)						81446.1
mmu-mir-124-1	C (major/minor)						81446.1
mmu-mir-124-2	C (major/minor)						82361.7
mmu-mir-125b-2	C (major/minor)	0.09					3316.62					1934.49		94.2142	91.8435	337.738
mmu-mir-125b-1	C (major/minor)	422.707					5250.47					233.374		0.57	52.9033	457.982
mmu-mir-128-1	C (major/minor)		0				7241.64
mmu-mir-128-2	C (major/minor)		64394				8628.3
mmu-mir-129-1	C (major/minor)						34496.5
mmu-mir-129-2	C (major/minor)						108353
mmu-mir-133a-1	C (major/minor)											2950.66	2049.63
mmu-mir-133a-2	C (major/minor)											2937.56	2051.71
mmu-mir-135a-1	C (major/minor)						94.9906									0
mmu-mir-135a-2	C (major/minor)						4562.37									658.165
mmu-mir-138-2	C (major/minor)						14465
mmu-mir-138-1	C (major/minor)						20793.7
mmu-mir-16-1	C (major/minor)		0.72	3875.14	93.9092
mmu-mir-16-2	C (major/minor)		337.617	1760.07	1245.2
mmu-mir-181a-2	C (major/minor)		69507.5
mmu-mir-181a-1	C (major/minor)		1.00253e+06
mmu-mir-181b-1	C (major/minor)		111721
mmu-mir-181b-2	C (major/minor)		6562.05
mmu-mir-194-1	C (major/minor)								0	0
mmu-mir-194-2	C (major/minor)								783.244	987.282
mmu-mir-196a-1	C (major/minor)									5735.68		16.9158
mmu-mir-196a-2	C (major/minor)									4460.23		72.8067
mmu-mir-199a-1	C (major/minor)											122463		159.929
mmu-mir-199a-2	C (major/minor)											122460		159.932
mmu-mir-19b-2	C (major/minor)
mmu-mir-19b-1	C (major/minor)
mmu-mir-1a-1	C (major/minor)					12766						3092.69	48257
mmu-mir-1a-2	C (major/minor)					20646.2						7.4	131358
mmu-mir-218-1	C (major/minor)						221.29
mmu-mir-218-2	C (major/minor)						1424.95
mmu-mir-219-1	C (major/minor)				222.004		0.3
mmu-mir-219-2	C (major/minor)				0		42979.3
mmu-mir-24-1	C (major/minor)	89.6328			386.273			0.6
mmu-mir-24-2	C (major/minor)	497.114			2711.43			232.527
mmu-mir-26a-1	C (major/minor)
mmu-mir-26a-2	C (major/minor)
mmu-mir-297a-3	C (major/minor)
mmu-mir-297a-4	C (major/minor)
mmu-mir-29b-1	C (major/minor)				1629.82		0.9			0.3
mmu-mir-29b-2	C (major/minor)				177.44		863.558			171.961
mmu-mir-3074-1	C (major/minor)
mmu-mir-344-1	C (major/minor)
mmu-mir-344-2	C (major/minor)
mmu-mir-344d-3	C (major/minor)						1574.96
mmu-mir-344d-1	C (major/minor)						961.197
mmu-mir-344d-2	C (major/minor)						596.598
mmu-mir-365-1	C (major/minor)	315.342								0.1		141.488
mmu-mir-365-2	C (major/minor)	95.445								154.832		0.2
mmu-mir-450a-1	C (major/minor)
mmu-mir-450a-2	C (major/minor)
mmu-mir-465b-1	C (major/minor)														206952
mmu-mir-465b-2	C (major/minor)														202784
mmu-mir-465c-1	C (major/minor)														473635
mmu-mir-465c-2	C (major/minor)														473527
mmu-mir-466c-1	C (major/minor)
mmu-mir-466c-2	C (major/minor)
mmu-mir-669d-2	C (major/minor)
mmu-mir-669m-1	C (major/minor)
mmu-mir-669m-2	C (major/minor)
mmu-mir-7a-1	C (major/minor)			1878.98	278.608		273.048				90.8213
mmu-mir-7a-2	C (major/minor)			0	186.312		2837.76				101.331
mmu-mir-9-2	C (major/minor)						177830
mmu-mir-9-1	C (major/minor)						177828
mmu-mir-9-3	C (major/minor)						155947
mmu-mir-92a-2	C (major/minor)		26241.5	32193.5	16425.4
mmu-mir-92a-1	C (major/minor)		9261.11	15280.4	34050.2
