# Supplementary material for: Discrimination of the Expression of Paralogous microRNA Precursors That Share the Same Major Mature Form
Source: PLoS One. 2014 Mar 3;9(3):e90591. doi: 10.1371/journal.pone.0090591 (PMC3940925; doi:10.1371/journal.pone.0090591)
Supplement: Table S4 — Expression ratios between major and minor forms. (XLSX) [file pone.0090591.s004.xlsx]

## Sheet: Table S4
N/A: Total read of major and minor miRNA is less than 50.
#DIV/0!: The read of minor form is zero and the read of major form is more than 50
Highlighted: miRNA pair in different tissue switch the major and minor form
						R	A	T	I	O
Name of miRNA	bone marrow	thymus	spleen	lymph nodes/spleen	heart	brain	lung	liver	kidney	pancreas	skin	skeletal muscle	salivary glands	testes	ovary	Total
mmu-let-7a-1	31806	47500.5	25752.8	16198.5	13471.4	24678.2	34727.8	69967	16562.5	85879.2	23275.6	23174.2	20611.6	5041	56469.2	25435.1
mmu-let-7a-2	#DIV/0!	#DIV/0!	#DIV/0!	#DIV/0!	#DIV/0!	#DIV/0!	#DIV/0!	#DIV/0!	#DIV/0!	#DIV/0!	#DIV/0!	#DIV/0!	#DIV/0!	#DIV/0!	#DIV/0!	#DIV/0!
mmu-let-7c-1	#DIV/0!	#DIV/0!	#DIV/0!	#DIV/0!	153047	963176	#DIV/0!	#DIV/0!	#DIV/0!	576671	#DIV/0!	#DIV/0!	#DIV/0!	#DIV/0!	372873	1.31857e+06
mmu-let-7c-2	23537.2	35813	12743.6	6748.07	20520	39173.4	52942.1	75459	29351.4	151707	51867.5	24003.2	46078.8	9304.67	152051	36668.2
mmu-let-7f-1	65950.4	123037	31806.9	35093.7	46709	113494	164890	53408.7	86556	136339	33765.5	55799.7	150743	17167.5	85597.2	57270
mmu-let-7f-2	367740	337580	325410	252678	#DIV/0!	309183	1.40352e+06	#DIV/0!	328172	#DIV/0!	309022	244086	273533	#DIV/0!	#DIV/0!	442108
mmu-mir-103-1	438116	#DIV/0!	#DIV/0!	868301	#DIV/0!	#DIV/0!	#DIV/0!	#DIV/0!	#DIV/0!	#DIV/0!	#DIV/0!	#DIV/0!	#DIV/0!	#DIV/0!	#DIV/0!	2.01397e+06
mmu-mir-103-2	74124.8	#DIV/0!	27815.7	33553.2	#DIV/0!	77506	104984	#DIV/0!	#DIV/0!	#DIV/0!	#DIV/0!	#DIV/0!	#DIV/0!	#DIV/0!	#DIV/0!	93226
mmu-mir-124-1	N/A	N/A	N/A	N/A	N/A	123.893	N/A	N/A	N/A	N/A	N/A	N/A	N/A	N/A	N/A	117.312
mmu-mir-124-2	N/A	N/A	N/A	N/A	N/A	121.17	N/A	N/A	N/A	N/A	N/A	N/A	N/A	N/A	N/A	114.897
mmu-mir-124-3	N/A	N/A	N/A	N/A	N/A	123.893	N/A	N/A	N/A	N/A	N/A	N/A	N/A	N/A	N/A	117.312
mmu-mir-125b-1	14.3836	N/A	N/A	72	147.2	52.2297	39.9362	91.5	157.133	40.3333	111.297	48.2	153.32	25.25	41.026	48.0099
mmu-mir-125b-2	866.875	N/A	N/A	#DIV/0!	352	171.968	204	60.3333	125.333	41.05	101.882	102	250.133	36.625	119.6	108.316
mmu-mir-128-1	4154.5	#DIV/0!	2725.56	1417.44	#DIV/0!	13552.6	#DIV/0!	#DIV/0!	#DIV/0!	#DIV/0!	#DIV/0!	#DIV/0!	12280	N/A	83	23130.7
mmu-mir-128-2	#DIV/0!	1077.7	3393.4	#DIV/0!	#DIV/0!	1674.37	#DIV/0!	#DIV/0!	#DIV/0!	#DIV/0!	#DIV/0!	1019.1	8220	N/A	#DIV/0!	1302.7
mmu-mir-129-1	68.7143	N/A	#DIV/0!	N/A	N/A	24.0565	N/A	N/A	17	2.02273	N/A	#DIV/0!	#DIV/0!	77	3.70588	21.6379
mmu-mir-129-2	0.720791	N/A	6.46154	N/A	N/A	1.85281	N/A	N/A	34	2.17073	N/A	4	5.77778	1.54	1.69333	1.72186
mmu-mir-133a-1	N/A	N/A	N/A	N/A	0.238748	N/A	N/A	N/A	N/A	N/A	7.116	1.38095	N/A	N/A	N/A	2.38233
mmu-mir-133a-2	N/A	N/A	N/A	N/A	0.239216	N/A	N/A	N/A	N/A	N/A	7.14458	1.38095	N/A	N/A	N/A	2.38613
mmu-mir-135a-1	23.5	N/A	23.5	N/A	N/A	2.08929	N/A	N/A	N/A	N/A	N/A	10.7143	2.96154	N/A	N/A	2.73345
mmu-mir-135a-2	N/A	N/A	N/A	N/A	N/A	4.25101	N/A	N/A	N/A	N/A	N/A	N/A	1.07692	N/A	7.68182	4.64213
mmu-mir-138-1	37.7273	N/A	N/A	#DIV/0!	N/A	301	N/A	N/A	N/A	#DIV/0!	#DIV/0!	N/A	N/A	N/A	71	288.922
mmu-mir-138-2	321	N/A	N/A	44.5	N/A	594.968	N/A	N/A	N/A	#DIV/0!	#DIV/0!	N/A	N/A	N/A	#DIV/0!	603.493
mmu-mir-16-1	25.2522	276.2	74.7987	151.218	55.75	107.095	95.1053	27.8571	47.4528	11.2453	168.27	169.545	242	19.7647	46.9	73.7725
mmu-mir-16-2	674.353	536.696	563.21	706.963	#DIV/0!	#DIV/0!	1791	#DIV/0!	1245	#DIV/0!	1237.4	1376.75	717.556	#DIV/0!	#DIV/0!	743.325
mmu-mir-181a-1	62.8244	44.2784	41.0858	82.1589	652	165.209	192.468	#DIV/0!	118.739	145.154	46.1538	47.1125	43.0325	37.2222	140.135	49.3725
mmu-mir-181a-2	430.796	1518.75	274.149	122.735	54.3333	2033.27	1235	532	373.143	142.415	561.258	462.172	433.852	167.5	76.7053	684.629
mmu-mir-181b-1	32.2833	89.0885	74.3522	83.7636	557	760.3	242.1	239	153.893	148.235	85.4638	85.6462	81.3803	35.3333	95.25	96.5493
mmu-mir-181b-2	#DIV/0!	27675	#DIV/0!	3482.4	585	#DIV/0!	#DIV/0!	#DIV/0!	#DIV/0!	#DIV/0!	#DIV/0!	6829	7042	#DIV/0!	1565	21514.7
mmu-mir-194-1	N/A	N/A	#DIV/0!	#DIV/0!	N/A	N/A	N/A	#DIV/0!	#DIV/0!	N/A	N/A	N/A	N/A	N/A	N/A	#DIV/0!
mmu-mir-194-2	37	9.4	23.5	17.1111	N/A	#DIV/0!	50	108.471	101.65	29	N/A	N/A	N/A	N/A	N/A	58.3603
mmu-mir-196a-1	#DIV/0!	N/A	N/A	7	N/A	N/A	N/A	N/A	187.394	N/A	138.4	#DIV/0!	N/A	N/A	59.3333	155.966
mmu-mir-196a-2	209.333	N/A	N/A	#DIV/0!	N/A	N/A	N/A	N/A	374.278	N/A	112.286	105.333	N/A	N/A	97	279.01
mmu-mir-199a-1	368.203	N/A	87	50.9825	277.594	827	902.921	283.091	332.422	1785.17	75.4354	72.3016	89.2901	901.5	1033.26	218.258
mmu-mir-199a-2	#DIV/0!	N/A	#DIV/0!	#DIV/0!	#DIV/0!	#DIV/0!	#DIV/0!	#DIV/0!	#DIV/0!	#DIV/0!	#DIV/0!	#DIV/0!	#DIV/0!	#DIV/0!	#DIV/0!	#DIV/0!
mmu-mir-19b-1	737.333	#DIV/0!	156.75	731.5	N/A	N/A	N/A	N/A	N/A	#DIV/0!	#DIV/0!	#DIV/0!	#DIV/0!	N/A	N/A	844.858
mmu-mir-19b-2	#DIV/0!	#DIV/0!	#DIV/0!	#DIV/0!	N/A	N/A	N/A	N/A	N/A	#DIV/0!	#DIV/0!	#DIV/0!	#DIV/0!	N/A	N/A	#DIV/0!
mmu-mir-1a-1	#DIV/0!	N/A	#DIV/0!	#DIV/0!	426159	32892	128235	#DIV/0!	#DIV/0!	#DIV/0!	113754	163089	#DIV/0!	#DIV/0!	53801	191721
mmu-mir-1a-2	#DIV/0!	N/A	#DIV/0!	#DIV/0!	136547	#DIV/0!	#DIV/0!	#DIV/0!	#DIV/0!	#DIV/0!	511389	34695.9	#DIV/0!	#DIV/0!	#DIV/0!	69683
mmu-mir-218-1	N/A	N/A	N/A	N/A	N/A	55.3333	N/A	N/A	N/A	N/A	N/A	N/A	N/A	N/A	N/A	57.8146
mmu-mir-218-2	N/A	N/A	N/A	N/A	N/A	4	N/A	N/A	N/A	N/A	N/A	N/A	N/A	N/A	N/A	6.12387
mmu-mir-219-1	4.47826	12.4545	14.5179	5.24375	N/A	0.274854	N/A	N/A	N/A	N/A	5.77778	4.5	3.21739	N/A	N/A	3.33078
mmu-mir-219-2	N/A	N/A	N/A	0	N/A	7.65651	N/A	N/A	N/A	N/A	N/A	N/A	N/A	N/A	N/A	6.84567
mmu-mir-24-1	1709.32	3077	1680.08	6162.31	1029	1450.5	19756	1111.5	2494.8	#DIV/0!	2222.8	#DIV/0!	4032	#DIV/0!	#DIV/0!	3150.91
mmu-mir-24-2	82.2457	769.25	307.62	296.979	98	290.1	195.604	317.571	328.289	149.095	226.837	170.8	474.353	142	67.1154	203.664
mmu-mir-26a-1	14925.3	#DIV/0!	24567	8196	#DIV/0!	#DIV/0!	20694	#DIV/0!	#DIV/0!	12834	6279	12543	#DIV/0!	#DIV/0!	6670	20867
mmu-mir-26a-2	14927	#DIV/0!	12284	2980.45	#DIV/0!	10127	#DIV/0!	#DIV/0!	9219.5	#DIV/0!	12558	#DIV/0!	17515	#DIV/0!	#DIV/0!	19009.4
mmu-mir-297a-3	#DIV/0!	N/A	#DIV/0!	373	N/A	N/A	N/A	N/A	N/A	N/A	N/A	N/A	N/A	N/A	N/A	2484.49
mmu-mir-297a-4	#DIV/0!	N/A	#DIV/0!	373	N/A	N/A	N/A	N/A	N/A	N/A	N/A	N/A	N/A	N/A	N/A	2484.49
mmu-mir-29b-1	81.6034	N/A	39.913	52.5146	132	330.538	384.5	135	328.857	325.667	176	135	79.1429	N/A	25.3333	120.793
mmu-mir-29b-2	185.643	N/A	#DIV/0!	321.5	#DIV/0!	173.889	106.125	#DIV/0!	148.118	150.571	176	#DIV/0!	138.75	#DIV/0!	82	193.084
mmu-mir-3074-1	N/A	N/A	N/A	N/A	N/A	N/A	N/A	N/A	N/A	N/A	N/A	N/A	N/A	N/A	N/A	2.9618
mmu-mir-30c-1	6.76134	1.90323	1.56785	0.92731	3.91111	8.46154	21.0638	18.7143	7.42014	16.5849	3.71512	2.08497	2.27251	13	11.3725	3.98656
mmu-mir-30c-2	0.112209	0.0249252	0.0964719	0.0235162	1.64205	0.576364	1.63939	0.725191	0.922789	1.88623	1.31299	0.884013	1.98227	2.03297	1.28448	1.04864
mmu-mir-344-1	N/A	N/A	N/A	N/A	N/A	#DIV/0!	N/A	N/A	N/A	N/A	N/A	N/A	N/A	N/A	N/A	#DIV/0!
mmu-mir-344-2	N/A	N/A	N/A	N/A	N/A	#DIV/0!	N/A	N/A	N/A	N/A	N/A	N/A	N/A	N/A	N/A	#DIV/0!
mmu-mir-344d-1	N/A	N/A	N/A	N/A	N/A	90.6	N/A	N/A	N/A	N/A	N/A	N/A	N/A	N/A	N/A	93.3738
mmu-mir-344d-2	N/A	N/A	N/A	N/A	N/A	218.5	N/A	N/A	N/A	N/A	N/A	N/A	N/A	N/A	N/A	225.435
mmu-mir-344d-3	N/A	N/A	N/A	N/A	N/A	29.1333	N/A	N/A	N/A	N/A	N/A	N/A	N/A	N/A	N/A	28.3506
mmu-mir-365-1	4.89441	N/A	33.5	73.5	N/A	4.5	86	N/A	16.4545	N/A	9.69231	25	5.87097	N/A	N/A	6.89985
mmu-mir-365-2	2.98485	N/A	2.31034	0.849711	N/A	2.625	1.65385	N/A	0.680451	N/A	8.06383	6.66667	13	N/A	0.508772	1.77142
mmu-mir-450a-1	7.29032	N/A	13.8333	12.1111	N/A	N/A	N/A	N/A	10.8	N/A	29.5	40	14	N/A	5.81818	7.8458
mmu-mir-450a-2	113	N/A	#DIV/0!	#DIV/0!	N/A	N/A	N/A	N/A	54	N/A	39.3333	#DIV/0!	56	N/A	21.3333	59.5696
mmu-mir-465b-1	N/A	N/A	N/A	N/A	N/A	N/A	N/A	N/A	N/A	5.375	N/A	N/A	N/A	7.82333	13.2222	7.82938
mmu-mir-465b-2	N/A	N/A	N/A	N/A	N/A	N/A	N/A	N/A	N/A	5.375	N/A	N/A	N/A	8.14931	14.875	8.15631
mmu-mir-465c-1	N/A	N/A	N/A	N/A	N/A	N/A	N/A	N/A	N/A	0.704918	N/A	N/A	N/A	1.48326	2.125	1.48137
mmu-mir-465c-2	N/A	N/A	N/A	N/A	N/A	N/A	N/A	N/A	N/A	0.704918	N/A	N/A	N/A	1.48263	2.125	1.48075
mmu-mir-466c-1	N/A	N/A	N/A	N/A	N/A	N/A	N/A	N/A	N/A	N/A	N/A	N/A	N/A	N/A	N/A	#DIV/0!
mmu-mir-466c-2	N/A	N/A	N/A	N/A	N/A	N/A	N/A	N/A	N/A	N/A	N/A	N/A	N/A	N/A	N/A	#DIV/0!
mmu-mir-669d-2	N/A	N/A	74	26	N/A	N/A	N/A	N/A	N/A	N/A	N/A	N/A	N/A	N/A	N/A	54.0484
mmu-mir-669m-1	N/A	N/A	N/A	N/A	N/A	N/A	N/A	N/A	N/A	N/A	N/A	N/A	N/A	N/A	N/A	1.56602
mmu-mir-669m-2	N/A	N/A	N/A	N/A	N/A	N/A	N/A	N/A	N/A	N/A	N/A	N/A	N/A	N/A	N/A	1.61701
mmu-mir-7a-1	6.15873	30.625	25.4179	15.8314	N/A	90.3857	20.5	98.3333	57.2	33.625	11.96	16.1071	30.6571	N/A	N/A	31.1326
mmu-mir-7a-2	#DIV/0!	#DIV/0!	#DIV/0!	113.417	N/A	117.588	#DIV/0!	#DIV/0!	#DIV/0!	201.25	#DIV/0!	#DIV/0!	#DIV/0!	N/A	N/A	222.377
mmu-mir-9-1	37.6959	N/A	N/A	N/A	N/A	29.3099	N/A	N/A	12.9459	12.25	N/A	N/A	N/A	54	N/A	29.2286
mmu-mir-9-2	37.6959	N/A	N/A	N/A	N/A	29.3104	N/A	N/A	12.9459	12.25	N/A	N/A	N/A	54	N/A	29.2291
mmu-mir-92a-1	219.007	1348.33	489.275	417.395	78.6	254	68.8889	132.429	274.067	176.118	472.989	791.783	927.804	15.6944	55.2963	471.531
mmu-mir-92a-2	3383.39	841.289	276.502	695.475	N/A	#DIV/0!	223	#DIV/0!	60.25	#DIV/0!	3760.88	1301.52	1445.14	#DIV/0!	#DIV/0!	631.13
mmu-mir-9-3	45.7163	N/A	N/A	N/A	N/A	37.7256	N/A	N/A	15.4516	12.25	N/A	N/A	N/A	55	N/A	37.346
mmu-mir-146a	#DIV/0!	N/A	#DIV/0!	#DIV/0!	#DIV/0!	#DIV/0!	#DIV/0!	#DIV/0!	#DIV/0!	#DIV/0!	#DIV/0!	#DIV/0!	#DIV/0!	N/A	#DIV/0!	#DIV/0!
mmu-mir-153	N/A	N/A	N/A	N/A	N/A	#DIV/0!	N/A	N/A	N/A	N/A	N/A	N/A	N/A	N/A	N/A	#DIV/0!
mmu-mir-184	#DIV/0!	N/A	N/A	N/A	N/A	#DIV/0!	N/A	N/A	N/A	#DIV/0!	#DIV/0!	N/A	N/A	#DIV/0!	#DIV/0!	#DIV/0!
mmu-mir-206	#DIV/0!	N/A	N/A	#DIV/0!	N/A	#DIV/0!	N/A	N/A	N/A	#DIV/0!	#DIV/0!	#DIV/0!	#DIV/0!	N/A	N/A	#DIV/0!
mmu-mir-7b	N/A	N/A	N/A	N/A	N/A	#DIV/0!	N/A	N/A	N/A	#DIV/0!	N/A	N/A	N/A	N/A	N/A	#DIV/0!
mmu-mir-217	N/A	N/A	N/A	N/A	N/A	#DIV/0!	N/A	N/A	N/A	#DIV/0!	N/A	N/A	N/A	N/A	N/A	#DIV/0!
mmu-mir-375	N/A	N/A	N/A	N/A	N/A	#DIV/0!	#DIV/0!	N/A	#DIV/0!	#DIV/0!	#DIV/0!	N/A	#DIV/0!	#DIV/0!	#DIV/0!	#DIV/0!
mmu-mir-383	N/A	N/A	N/A	N/A	N/A	#DIV/0!	N/A	N/A	#DIV/0!	N/A	N/A	N/A	N/A	N/A	N/A	#DIV/0!
mmu-mir-429	#DIV/0!	N/A	N/A	#DIV/0!	N/A	N/A	#DIV/0!	N/A	#DIV/0!	#DIV/0!	#DIV/0!	N/A	#DIV/0!	N/A	#DIV/0!	#DIV/0!
mmu-mir-452	N/A	N/A	N/A	N/A	N/A	N/A	#DIV/0!	N/A	N/A	N/A	N/A	N/A	N/A	N/A	N/A	#DIV/0!
mmu-mir-486	#DIV/0!	N/A	N/A	N/A	#DIV/0!	#DIV/0!	#DIV/0!	N/A	#DIV/0!	#DIV/0!	#DIV/0!	#DIV/0!	#DIV/0!	N/A	#DIV/0!	#DIV/0!
mmu-mir-494	#DIV/0!	N/A	N/A	N/A	N/A	N/A	N/A	N/A	N/A	N/A	#DIV/0!	N/A	N/A	N/A	N/A	#DIV/0!
mmu-mir-487b	#DIV/0!	N/A	N/A	N/A	N/A	#DIV/0!	N/A	N/A	N/A	N/A	#DIV/0!	N/A	N/A	N/A	N/A	#DIV/0!
mmu-mir-668	N/A	N/A	N/A	N/A	N/A	#DIV/0!	N/A	N/A	N/A	N/A	N/A	N/A	N/A	N/A	N/A	#DIV/0!
mmu-mir-3475	N/A	N/A	N/A	N/A	N/A	#DIV/0!	N/A	N/A	N/A	N/A	N/A	N/A	N/A	N/A	N/A	#DIV/0!
mmu-mir-3099	N/A	N/A	N/A	N/A	N/A	#DIV/0!	N/A	N/A	N/A	N/A	N/A	N/A	N/A	N/A	N/A	#DIV/0!
mmu-mir-760	#DIV/0!	N/A	N/A	#DIV/0!	N/A	#DIV/0!	N/A	N/A	N/A	N/A	N/A	N/A	N/A	N/A	N/A	#DIV/0!
mmu-mir-449c	N/A	#DIV/0!	#DIV/0!	#DIV/0!	N/A	N/A	#DIV/0!	N/A	N/A	N/A	N/A	N/A	N/A	#DIV/0!	#DIV/0!	#DIV/0!
mmu-mir-499	N/A	N/A	N/A	#DIV/0!	#DIV/0!	#DIV/0!	N/A	N/A	N/A	N/A	N/A	#DIV/0!	N/A	N/A	N/A	#DIV/0!
mmu-mir-880	N/A	N/A	N/A	N/A	N/A	N/A	N/A	N/A	N/A	N/A	N/A	N/A	N/A	#DIV/0!	N/A	#DIV/0!
mmu-mir-467d	N/A	N/A	#DIV/0!	#DIV/0!	N/A	N/A	N/A	N/A	N/A	N/A	N/A	N/A	N/A	N/A	N/A	#DIV/0!
mmu-mir-598	#DIV/0!	N/A	#DIV/0!	#DIV/0!	N/A	#DIV/0!	#DIV/0!	#DIV/0!	#DIV/0!	N/A	#DIV/0!	N/A	#DIV/0!	N/A	N/A	#DIV/0!
mmu-mir-669d	N/A	N/A	#DIV/0!	#DIV/0!	N/A	N/A	N/A	N/A	N/A	N/A	N/A	N/A	N/A	N/A	N/A	#DIV/0!
mmu-mir-669h	N/A	N/A	N/A	#DIV/0!	N/A	N/A	N/A	N/A	N/A	N/A	N/A	N/A	N/A	N/A	N/A	#DIV/0!
mmu-mir-1191	N/A	N/A	N/A	N/A	N/A	N/A	N/A	N/A	N/A	N/A	N/A	N/A	N/A	N/A	N/A	#DIV/0!
mmu-mir-1198	#DIV/0!	#DIV/0!	#DIV/0!	#DIV/0!	N/A	#DIV/0!	N/A	N/A	#DIV/0!	N/A	#DIV/0!	#DIV/0!	#DIV/0!	N/A	N/A	#DIV/0!
mmu-mir-1931	N/A	N/A	N/A	#DIV/0!	N/A	N/A	N/A	N/A	N/A	N/A	N/A	N/A	N/A	N/A	N/A	#DIV/0!
mmu-mir-1945	N/A	N/A	N/A	N/A	N/A	N/A	N/A	N/A	N/A	N/A	N/A	N/A	N/A	N/A	N/A	#DIV/0!
mmu-mir-1947	#DIV/0!	N/A	#DIV/0!	#DIV/0!	N/A	N/A	N/A	N/A	N/A	N/A	N/A	N/A	N/A	N/A	N/A	#DIV/0!
mmu-mir-1950	N/A	N/A	N/A	N/A	N/A	N/A	N/A	N/A	N/A	N/A	N/A	N/A	N/A	N/A	N/A	#DIV/0!
mmu-mir-669o	N/A	N/A	#DIV/0!	#DIV/0!	N/A	N/A	N/A	N/A	N/A	N/A	N/A	N/A	N/A	N/A	N/A	#DIV/0!
mmu-mir-1958	#DIV/0!	N/A	#DIV/0!	#DIV/0!	N/A	N/A	N/A	N/A	N/A	N/A	N/A	N/A	N/A	N/A	N/A	#DIV/0!
mmu-mir-1960	#DIV/0!	N/A	#DIV/0!	#DIV/0!	N/A	N/A	N/A	N/A	N/A	N/A	N/A	N/A	N/A	N/A	N/A	#DIV/0!
mmu-mir-1965	#DIV/0!	N/A	#DIV/0!	#DIV/0!	N/A	N/A	N/A	N/A	N/A	N/A	#DIV/0!	N/A	#DIV/0!	N/A	N/A	#DIV/0!
mmu-mir-1969	#DIV/0!	N/A	N/A	N/A	N/A	N/A	N/A	N/A	N/A	N/A	N/A	N/A	N/A	N/A	N/A	#DIV/0!
mmu-mir-1970	N/A	N/A	N/A	#DIV/0!	N/A	N/A	N/A	N/A	N/A	N/A	N/A	N/A	N/A	N/A	N/A	#DIV/0!
mmu-mir-3060	#DIV/0!	N/A	N/A	#DIV/0!	N/A	N/A	N/A	N/A	N/A	N/A	N/A	N/A	N/A	N/A	N/A	#DIV/0!
mmu-mir-3095	#DIV/0!	N/A	N/A	N/A	N/A	#DIV/0!	N/A	N/A	N/A	N/A	#DIV/0!	N/A	N/A	N/A	N/A	#DIV/0!
mmu-mir-344b	N/A	N/A	N/A	N/A	N/A	#DIV/0!	N/A	N/A	N/A	N/A	N/A	N/A	N/A	N/A	N/A	#DIV/0!
mmu-mir-3474	#DIV/0!	N/A	#DIV/0!	#DIV/0!	N/A	N/A	N/A	N/A	N/A	N/A	N/A	N/A	N/A	N/A	N/A	#DIV/0!
mmu-mir-378b	#DIV/0!	#DIV/0!	#DIV/0!	#DIV/0!	#DIV/0!	N/A	N/A	N/A	#DIV/0!	N/A	#DIV/0!	#DIV/0!	#DIV/0!	N/A	N/A	#DIV/0!
mmu-mir-101c	N/A	N/A	N/A	N/A	N/A	N/A	N/A	N/A	N/A	N/A	N/A	N/A	N/A	N/A	N/A	#DIV/0!
mmu-mir-3970	#DIV/0!	N/A	#DIV/0!	#DIV/0!	N/A	N/A	N/A	N/A	N/A	N/A	N/A	N/A	N/A	N/A	N/A	#DIV/0!
mmu-mir-5097	#DIV/0!	N/A	N/A	N/A	N/A	N/A	N/A	N/A	N/A	N/A	N/A	N/A	N/A	N/A	N/A	#DIV/0!
mmu-mir-5100	#DIV/0!	#DIV/0!	#DIV/0!	#DIV/0!	N/A	N/A	N/A	N/A	N/A	N/A	#DIV/0!	#DIV/0!	#DIV/0!	N/A	N/A	#DIV/0!
mmu-mir-5109	#DIV/0!	N/A	#DIV/0!	#DIV/0!	N/A	N/A	N/A	N/A	N/A	N/A	N/A	N/A	N/A	N/A	N/A	#DIV/0!
mmu-mir-5115	#DIV/0!	N/A	#DIV/0!	#DIV/0!	N/A	N/A	N/A	N/A	N/A	N/A	N/A	N/A	N/A	N/A	N/A	#DIV/0!
mmu-mir-3473d	N/A	N/A	N/A	N/A	N/A	N/A	N/A	N/A	N/A	N/A	N/A	N/A	N/A	N/A	N/A	#DIV/0!
mmu-mir-5620	#DIV/0!	N/A	N/A	N/A	N/A	N/A	N/A	N/A	N/A	N/A	N/A	N/A	N/A	N/A	N/A	#DIV/0!
mmu-mir-320	#DIV/0!	#DIV/0!	24849.5	76080.5	#DIV/0!	#DIV/0!	#DIV/0!	#DIV/0!	#DIV/0!	#DIV/0!	#DIV/0!	#DIV/0!	#DIV/0!	#DIV/0!	#DIV/0!	256147
mmu-mir-107	122762	#DIV/0!	#DIV/0!	326078	#DIV/0!	51122	#DIV/0!	#DIV/0!	#DIV/0!	#DIV/0!	11016.3	#DIV/0!	#DIV/0!	#DIV/0!	#DIV/0!	131618
mmu-mir-101b	#DIV/0!	#DIV/0!	13750	#DIV/0!	#DIV/0!	#DIV/0!	#DIV/0!	#DIV/0!	#DIV/0!	#DIV/0!	#DIV/0!	#DIV/0!	#DIV/0!	#DIV/0!	#DIV/0!	127223
mmu-mir-192	#DIV/0!	#DIV/0!	33466	20094	#DIV/0!	#DIV/0!	#DIV/0!	297891	143101	35428	3703.5	#DIV/0!	#DIV/0!	#DIV/0!	4335	90855.5
mmu-mir-669c	6453	#DIV/0!	#DIV/0!	11825	N/A	#DIV/0!	#DIV/0!	N/A	#DIV/0!	#DIV/0!	#DIV/0!	#DIV/0!	#DIV/0!	#DIV/0!	#DIV/0!	46955.7
mmu-mir-101a	#DIV/0!	#DIV/0!	#DIV/0!	#DIV/0!	#DIV/0!	#DIV/0!	#DIV/0!	933	#DIV/0!	#DIV/0!	7207	#DIV/0!	#DIV/0!	#DIV/0!	#DIV/0!	46337.7
mmu-let-7g	53973.6	126285	162661	65983.3	#DIV/0!	57825	52204.5	46555	43695	36757	16212	#DIV/0!	42834.2	12558	17111.7	41701
mmu-mir-122	#DIV/0!	#DIV/0!	#DIV/0!	#DIV/0!	#DIV/0!	5094	2749	36350.6	#DIV/0!	#DIV/0!	N/A	#DIV/0!	#DIV/0!	N/A	N/A	35803.8
mmu-let-7b	13507.9	23047.4	19061.1	6298.63	#DIV/0!	34832.1	#DIV/0!	#DIV/0!	72994	17641.7	15358.2	33353	66339.8	#DIV/0!	23364.7	30098.4
mmu-mir-451a	N/A	N/A	#DIV/0!	N/A	#DIV/0!	1424	#DIV/0!	#DIV/0!	#DIV/0!	#DIV/0!	#DIV/0!	#DIV/0!	#DIV/0!	N/A	#DIV/0!	9011.64
mmu-mir-744	4215.25	10996	12220	10794.2	#DIV/0!	#DIV/0!	#DIV/0!	#DIV/0!	#DIV/0!	657	6456	#DIV/0!	#DIV/0!	#DIV/0!	1042	8299.34
mmu-mir-200c	#DIV/0!	#DIV/0!	#DIV/0!	#DIV/0!	N/A	N/A	#DIV/0!	N/A	#DIV/0!	3901	1630	#DIV/0!	#DIV/0!	N/A	#DIV/0!	6962.35
mmu-mir-195a	N/A	N/A	#DIV/0!	#DIV/0!	#DIV/0!	#DIV/0!	#DIV/0!	96	#DIV/0!	#DIV/0!	#DIV/0!	#DIV/0!	#DIV/0!	N/A	#DIV/0!	6066.98
mmu-let-7e	3606.24	#DIV/0!	5459.5	3970.2	#DIV/0!	5553.23	9326	4331	6845.67	19269.5	2940.38	#DIV/0!	4892.57	645	17727.1	5696.28
mmu-mir-378a	2934.95	2125	4012.65	7833.54	12642.6	#DIV/0!	#DIV/0!	36746	14489.7	6429	3816.06	5142.35	6698.88	#DIV/0!	2080.5	5341.93
mmu-let-7i	5632.46	11401.3	7311.18	5033.61	2770.75	4484.15	3670.04	1741.2	3673.27	4366.47	4288.13	4619.3	6911.07	2155.5	3019	5094.79
mmu-mir-1224	N/A	N/A	N/A	N/A	N/A	4440	N/A	N/A	N/A	#DIV/0!	N/A	N/A	N/A	N/A	N/A	4569.38
mmu-mir-26b	6422	5898.5	4587.75	18708.3	#DIV/0!	3463	8333	#DIV/0!	#DIV/0!	2243.67	1139.17	2080.25	2605.8	#DIV/0!	#DIV/0!	4542.68
mmu-mir-152	3092	N/A	#DIV/0!	797.667	#DIV/0!	2353	3539.33	1768	2105.25	4262.61	8024.2	#DIV/0!	7094.36	1824	10807	4300.48
mmu-mir-376a	166.5	N/A	N/A	N/A	N/A	#DIV/0!	N/A	N/A	N/A	#DIV/0!	#DIV/0!	N/A	N/A	N/A	N/A	4271.13
mmu-mir-134	#DIV/0!	N/A	N/A	N/A	N/A	#DIV/0!	N/A	N/A	N/A	#DIV/0!	682	#DIV/0!	#DIV/0!	N/A	#DIV/0!	3538.53
mmu-mir-34c	278.826	N/A	#DIV/0!	470.833	#DIV/0!	14727	6905.82	#DIV/0!	1584	540.429	656	128	839	3623.65	668.684	3298.33
mmu-mir-29a	3774.77	5309	4352.29	2095.66	#DIV/0!	2705.23	2983.33	3252	6147.3	6022	1916.78	6174.67	4745.14	1957	5430	3138.57
mmu-mir-421	#DIV/0!	#DIV/0!	305	#DIV/0!	N/A	#DIV/0!	N/A	N/A	#DIV/0!	N/A	N/A	N/A	N/A	N/A	N/A	3073.03
mmu-mir-191	3886.53	4623	1675.04	2224.61	#DIV/0!	10037	11354	#DIV/0!	5034.33	1615.5	2432.17	1196.64	1299.69	5807	6692.5	2946.75
mmu-mir-541	#DIV/0!	N/A	N/A	N/A	N/A	2494	#DIV/0!	#DIV/0!	#DIV/0!	#DIV/0!	1281	947	#DIV/0!	#DIV/0!	#DIV/0!	2856.07
mmu-mir-5113	370	#DIV/0!	#DIV/0!	#DIV/0!	N/A	N/A	N/A	N/A	N/A	N/A	N/A	N/A	N/A	N/A	N/A	2581.59
mmu-mir-297c	#DIV/0!	N/A	#DIV/0!	375	N/A	N/A	N/A	N/A	N/A	N/A	N/A	N/A	N/A	N/A	N/A	2487.85
mmu-mir-665	85	N/A	N/A	N/A	N/A	#DIV/0!	N/A	N/A	N/A	N/A	#DIV/0!	#DIV/0!	N/A	N/A	N/A	2263.14
mmu-mir-497	#DIV/0!	N/A	N/A	N/A	#DIV/0!	265	#DIV/0!	N/A	#DIV/0!	#DIV/0!	1037	N/A	#DIV/0!	N/A	#DIV/0!	2159.41
mmu-mir-298	2217.7	4428.5	2852.57	2631.3	N/A	5399	#DIV/0!	N/A	N/A	#DIV/0!	641.667	#DIV/0!	1919	598	#DIV/0!	2082.02
mmu-mir-340	2166.73	764.5	1195.57	3161.6	#DIV/0!	1991.67	752	468	#DIV/0!	#DIV/0!	769	670.571	1304	#DIV/0!	#DIV/0!	2061.17
mmu-mir-146b	2153.08	893	1008	2187	#DIV/0!	4318	1361.67	#DIV/0!	292	#DIV/0!	2713	579	2135	160	1288	1887.69
mmu-mir-140	1808.67	4305.15	1286.23	894.735	2649	1060	1955.33	3232	2441.82	3080	1384.91	2369.89	2506.11	2188.5	4949.5	1654.8
mmu-mir-672	#DIV/0!	N/A	N/A	#DIV/0!	N/A	840.5	1073	N/A	#DIV/0!	270.5	#DIV/0!	N/A	783.667	#DIV/0!	2742	1580.98
mmu-let-7d	981.403	573.302	908.867	710.701	1746.08	7002.23	6970.39	4702.46	2424.02	70206	716.897	687.446	1769.54	3032	6027.65	1442.88
mmu-mir-341	96	N/A	N/A	N/A	N/A	1903	N/A	N/A	N/A	N/A	508	#DIV/0!	#DIV/0!	N/A	N/A	1358.82
mmu-mir-1983	159	N/A	#DIV/0!	#DIV/0!	N/A	#DIV/0!	N/A	N/A	N/A	N/A	N/A	N/A	N/A	N/A	N/A	1166.38
mmu-mir-130a	293.5	N/A	N/A	126	#DIV/0!	895	2312	1456	2253	#DIV/0!	117	#DIV/0!	#DIV/0!	#DIV/0!	1328	1086.05
mmu-mir-574	#DIV/0!	N/A	N/A	239	N/A	N/A	N/A	N/A	N/A	#DIV/0!	#DIV/0!	N/A	#DIV/0!	N/A	#DIV/0!	1021.47
mmu-mir-148a	325	936	139.6	233.333	#DIV/0!	#DIV/0!	300	1080	#DIV/0!	1271.75	830.4	728	986.452	104	160.8	925.173
mmu-mir-5114	669.5	#DIV/0!	#DIV/0!	573.429	N/A	N/A	#DIV/0!	N/A	N/A	N/A	N/A	N/A	N/A	N/A	N/A	906.699
mmu-mir-222	1083.61	344	443.444	748.095	#DIV/0!	1317	359.5	145.5	2515	244	555.8	657	762	N/A	430.5	881.443
mmu-mir-10b	#DIV/0!	N/A	N/A	N/A	N/A	N/A	N/A	N/A	601.667	#DIV/0!	351.5	N/A	#DIV/0!	#DIV/0!	773	831.567
mmu-mir-1839	603.86	1618.5	1235.16	384.075	#DIV/0!	2415.31	2768.2	1910.33	1856.57	500.667	880	1096	720.889	1193	953.6	796.356
mmu-mir-505	533	#DIV/0!	#DIV/0!	418	N/A	#DIV/0!	N/A	N/A	N/A	N/A	N/A	N/A	N/A	N/A	N/A	715.214
mmu-mir-100	463.333	N/A	N/A	N/A	#DIV/0!	303	481	#DIV/0!	#DIV/0!	#DIV/0!	118.75	N/A	241.5	#DIV/0!	503.333	703.974
mmu-mir-185	658.951	1383.67	447.895	1333.2	1211.33	402.01	863	1412.67	771.194	672.667	2199.5	931.25	3941	134.5	152.2	609.244
mmu-mir-1968	59	N/A	N/A	N/A	N/A	N/A	N/A	N/A	#DIV/0!	N/A	N/A	N/A	N/A	N/A	N/A	536.605
mmu-mir-27a	112.267	7294	267.581	1087.91	72	60.6667	74.6111	55	211.429	121.125	915.292	818.667	2111.38	N/A	85	516.616
mmu-mir-30d	914.098	677.474	515.607	302.956	526.25	1089.9	532.613	367.333	656.522	423.9	282.423	412.5	452.037	452	565.75	516.025
mmu-mir-199b	1288.71	N/A	174	#DIV/0!	386.217	827	396.659	3114	724.68	1190.11	186.566	180.396	170.176	2060.57	1759.34	483.731
mmu-mir-543	N/A	N/A	N/A	N/A	N/A	452.9	N/A	N/A	N/A	N/A	#DIV/0!	66	#DIV/0!	N/A	#DIV/0!	480.648
mmu-mir-181d	3512.5	248.907	301.436	340.376	215.5	1075.92	#DIV/0!	#DIV/0!	388.25	#DIV/0!	732.5	127.4	238.6	#DIV/0!	218.833	403.586
mmu-mir-10a	324.074	N/A	289.5	233	#DIV/0!	75	772.952	343.667	455.885	300.6	248.561	204	358.833	#DIV/0!	87.48	402.275
mmu-mir-182	1895	N/A	89.6667	152.529	N/A	N/A	#DIV/0!	N/A	#DIV/0!	2523	237	N/A	274	N/A	#DIV/0!	396.248
mmu-mir-31	574.175	#DIV/0!	257	275.3	#DIV/0!	#DIV/0!	498	#DIV/0!	#DIV/0!	157	164.429	N/A	950	N/A	#DIV/0!	380.506
mmu-mir-484	1000.5	60.5	331.5	#DIV/0!	N/A	N/A	N/A	N/A	#DIV/0!	N/A	#DIV/0!	#DIV/0!	#DIV/0!	N/A	N/A	378.948
mmu-mir-449a	N/A	88	#DIV/0!	48	N/A	N/A	#DIV/0!	N/A	N/A	N/A	N/A	N/A	N/A	549	60	374.941
mmu-mir-98	553.059	#DIV/0!	147.042	434.045	80.6667	213.579	408.75	172	522	122.5	902	#DIV/0!	#DIV/0!	N/A	#DIV/0!	357.076
mmu-mir-1940	N/A	N/A	N/A	N/A	N/A	N/A	N/A	N/A	N/A	N/A	N/A	N/A	N/A	N/A	N/A	343.358
mmu-mir-96	#DIV/0!	N/A	N/A	179.095	N/A	N/A	#DIV/0!	N/A	N/A	N/A	#DIV/0!	N/A	#DIV/0!	N/A	N/A	315.679
mmu-mir-495	163	N/A	N/A	N/A	N/A	264.667	N/A	N/A	N/A	N/A	#DIV/0!	N/A	N/A	N/A	N/A	302.864
mmu-mir-216b	N/A	N/A	N/A	N/A	N/A	N/A	N/A	N/A	N/A	291.853	N/A	N/A	N/A	N/A	N/A	292.682
mmu-mir-224	N/A	N/A	N/A	N/A	N/A	N/A	#DIV/0!	N/A	N/A	#DIV/0!	#DIV/0!	N/A	N/A	N/A	N/A	281.263
mmu-mir-23a	197.316	237.571	202.19	283.492	191.8	357	275.077	315	385.6	118.158	876.263	351.417	222.478	#DIV/0!	#DIV/0!	264.914
mmu-mir-203	#DIV/0!	N/A	#DIV/0!	129	N/A	#DIV/0!	#DIV/0!	47.75	189.333	250	263.353	#DIV/0!	127	86	162	233.323
mmu-mir-29c	189.837	N/A	149	84.12	269.5	629.333	328.667	390.5	331.917	352.222	819	182.6	266.545	68	54	230.498
mmu-mir-1949	#DIV/0!	N/A	#DIV/0!	78	N/A	N/A	N/A	N/A	N/A	N/A	N/A	N/A	N/A	N/A	N/A	222.642
mmu-mir-21a	300.948	1124	216.216	146.719	174.833	435	382.163	157.185	273.544	356.815	363.604	329.426	314.923	253.75	362.938	208.488
mmu-mir-300	51	N/A	N/A	N/A	N/A	141.333	N/A	N/A	N/A	N/A	#DIV/0!	37	#DIV/0!	N/A	N/A	205.702
mmu-mir-677	N/A	N/A	N/A	309	N/A	N/A	N/A	N/A	N/A	N/A	N/A	N/A	N/A	N/A	N/A	201.857
mmu-mir-215	N/A	N/A	N/A	N/A	N/A	N/A	N/A	N/A	N/A	49	N/A	N/A	N/A	N/A	#DIV/0!	197.14
mmu-mir-5107	N/A	N/A	N/A	N/A	N/A	N/A	N/A	N/A	N/A	N/A	N/A	N/A	N/A	N/A	N/A	196.326
mmu-mir-1981	195.71	107.5	116.419	225.75	#DIV/0!	172.25	336.5	412	102.85	523	152.6	104.667	329.5	207.5	130.429	180.487
mmu-mir-410	#DIV/0!	N/A	N/A	N/A	N/A	#DIV/0!	N/A	N/A	N/A	N/A	15.5714	28.3333	N/A	N/A	N/A	179.443
mmu-mir-877	186.429	N/A	246.5	216.167	N/A	236	N/A	N/A	#DIV/0!	N/A	N/A	N/A	N/A	N/A	N/A	165.607
mmu-mir-93	118.528	151.043	161.4	253.294	51	63.625	62.5	180	257.5	210	249.615	133.8	162.333	227	75.75	163.192
mmu-mir-293	N/A	N/A	N/A	N/A	N/A	N/A	N/A	N/A	N/A	N/A	N/A	N/A	N/A	N/A	N/A	162.164
mmu-mir-20a	118.273	187.5	297	212.286	N/A	N/A	N/A	N/A	N/A	16.3333	#DIV/0!	141	137	N/A	N/A	156.968
mmu-mir-142	157.112	114.184	224.41	116.065	#DIV/0!	#DIV/0!	193.8	55	330.667	596	138.875	114.311	139.605	#DIV/0!	765	154.712
mmu-mir-99a	206.467	N/A	#DIV/0!	#DIV/0!	1572	76.9867	83.913	45.0714	176.25	140.556	150.188	#DIV/0!	281.579	232.333	249.889	151.623
mmu-mir-1298	N/A	N/A	N/A	N/A	N/A	108.545	#DIV/0!	N/A	N/A	N/A	N/A	N/A	N/A	N/A	N/A	149.387
mmu-mir-379	35.5172	N/A	N/A	N/A	N/A	200.692	#DIV/0!	N/A	N/A	171.333	74.9688	567	598	#DIV/0!	115	138.276
mmu-mir-133b	N/A	N/A	N/A	N/A	N/A	N/A	N/A	N/A	N/A	N/A	187.667	77.5	N/A	N/A	N/A	135.991
mmu-mir-196b	310.875	N/A	N/A	N/A	N/A	N/A	N/A	N/A	120.468	N/A	134.5	49.25	N/A	N/A	108.5	135.466
mmu-mir-3107	#DIV/0!	N/A	N/A	N/A	55.9167	291	92	N/A	103	#DIV/0!	119.6	275	70.5	N/A	91.5	129.852
mmu-mir-186	253.68	#DIV/0!	156.375	82.9664	N/A	125.4	95	#DIV/0!	40.8571	106.333	300	304	53.1429	#DIV/0!	297	126.774
mmu-mir-496a	N/A	N/A	N/A	N/A	N/A	#DIV/0!	N/A	N/A	N/A	N/A	N/A	N/A	N/A	N/A	N/A	123.056
mmu-mir-1929	69	N/A	N/A	54.5	N/A	N/A	N/A	N/A	N/A	N/A	N/A	N/A	N/A	N/A	N/A	120.222
mmu-mir-652	210.82	#DIV/0!	38.9474	58.8269	N/A	109.333	#DIV/0!	N/A	#DIV/0!	50.2	124.75	160	283	N/A	236	120.158
mmu-mir-501	105.203	101	319	93.9565	N/A	252	120	N/A	201	#DIV/0!	43	68.5	64.25	N/A	#DIV/0!	114.482
mmu-mir-470	N/A	N/A	N/A	N/A	N/A	N/A	N/A	N/A	N/A	119	N/A	N/A	N/A	109.95	#DIV/0!	110.687
mmu-mir-547	N/A	N/A	N/A	N/A	N/A	N/A	N/A	N/A	N/A	N/A	N/A	N/A	N/A	119	N/A	109.374
mmu-mir-448	N/A	N/A	N/A	N/A	N/A	99	N/A	N/A	N/A	N/A	N/A	N/A	N/A	N/A	N/A	105.337
mmu-mir-337	9.52632	N/A	N/A	N/A	N/A	442.25	N/A	N/A	N/A	#DIV/0!	29.2857	325	67	N/A	#DIV/0!	101.566
mmu-mir-3079	49.75	N/A	#DIV/0!	88.75	N/A	N/A	N/A	N/A	N/A	N/A	N/A	N/A	N/A	N/A	N/A	97.7544
mmu-mir-1956	41.6	N/A	N/A	#DIV/0!	N/A	N/A	N/A	N/A	N/A	N/A	N/A	N/A	N/A	N/A	N/A	94.8997
mmu-mir-141	N/A	N/A	N/A	N/A	N/A	N/A	N/A	N/A	N/A	214	34	N/A	156	N/A	N/A	93.5984
mmu-mir-210	104.274	51.5	66.4286	73.403	N/A	#DIV/0!	#DIV/0!	N/A	#DIV/0!	N/A	210	67	#DIV/0!	N/A	#DIV/0!	93.132
mmu-mir-883a	N/A	N/A	N/A	N/A	N/A	N/A	N/A	N/A	N/A	N/A	N/A	N/A	N/A	95.2222	N/A	92.1093
mmu-mir-155	31.618	337	58.463	142.831	N/A	N/A	N/A	N/A	N/A	N/A	N/A	#DIV/0!	88	N/A	N/A	90.8265
mmu-mir-500	91	N/A	#DIV/0!	42.6154	N/A	N/A	N/A	N/A	N/A	N/A	#DIV/0!	N/A	N/A	N/A	N/A	86.2191
mmu-mir-764	N/A	N/A	N/A	N/A	N/A	85	N/A	N/A	N/A	N/A	N/A	N/A	N/A	N/A	N/A	85.9558
mmu-mir-125a	24.9189	N/A	81.25	25.0238	185.5	130.184	58.7941	43.75	133.357	32.2381	112.5	84.5714	63.7778	#DIV/0!	52.52	83.6539
mmu-mir-331	109.857	84.5	275.667	192.833	N/A	28.3333	#DIV/0!	N/A	N/A	N/A	96	N/A	N/A	N/A	#DIV/0!	78.837
mmu-mir-881	N/A	N/A	N/A	N/A	N/A	N/A	N/A	N/A	N/A	141	N/A	N/A	N/A	77.8537	#DIV/0!	78.1468
mmu-mir-301b	158	N/A	22.6667	69.75	N/A	N/A	N/A	N/A	N/A	N/A	N/A	N/A	N/A	N/A	N/A	71.9681
mmu-mir-433	79.8	N/A	N/A	N/A	N/A	99.2806	N/A	N/A	N/A	#DIV/0!	20.3692	9.26606	38.7273	N/A	#DIV/0!	67.7201
mmu-mir-1964	17.6	199	230.25	37.9667	N/A	N/A	N/A	N/A	57	N/A	21.25	29	#DIV/0!	N/A	N/A	66.9236
mmu-mir-503	89.679	18	127.786	248.355	27.3333	37.8333	35.0357	80	52.9286	46.5	73.4048	63.1154	158.8	61.25	33.7885	62.763
mmu-mir-1930	N/A	N/A	N/A	N/A	N/A	N/A	N/A	N/A	N/A	N/A	N/A	N/A	N/A	N/A	N/A	59.3161
mmu-mir-3057	84.5	N/A	N/A	30.5	N/A	N/A	N/A	N/A	N/A	N/A	N/A	N/A	N/A	N/A	N/A	54.0411
mmu-mir-335	N/A	N/A	N/A	N/A	N/A	59.2857	85	N/A	59	24.6667	37.25	#DIV/0!	28.5	N/A	30.5	47.8405
mmu-mir-434	44.0278	N/A	N/A	N/A	N/A	61.163	N/A	N/A	N/A	13.9091	49.7049	58.122	38.6667	N/A	35.4286	47.7828
mmu-mir-504	N/A	47.5	67	15.3333	N/A	N/A	N/A	N/A	N/A	N/A	N/A	N/A	N/A	N/A	N/A	46.7906
mmu-mir-205	N/A	N/A	N/A	N/A	N/A	N/A	N/A	N/A	N/A	N/A	46.9884	N/A	26.5556	N/A	N/A	46.4346
mmu-mir-127	37.5352	N/A	95	#DIV/0!	46	40.0645	112.5	22.8	172	38.8718	68.6954	45.8295	56.1757	16	31.76	44.849
mmu-mir-25	44.2437	52.7728	31.3962	31.1151	72.3438	24.7558	85.9385	26.2361	83.1627	73.1813	113.251	98.9133	104.023	21.9036	42.6604	43.3917
mmu-mir-106a	88	68.3333	36.1429	18.6	N/A	N/A	N/A	N/A	N/A	N/A	N/A	N/A	N/A	N/A	N/A	41.8284
mmu-mir-743b	N/A	N/A	N/A	N/A	N/A	N/A	N/A	N/A	N/A	21.2	N/A	N/A	N/A	39.7873	52.5	39.7312
mmu-mir-1953	N/A	N/A	N/A	#DIV/0!	N/A	N/A	N/A	N/A	N/A	N/A	N/A	N/A	N/A	N/A	N/A	38.5052
mmu-mir-490	N/A	N/A	N/A	N/A	#DIV/0!	29.1667	26	N/A	N/A	N/A	N/A	N/A	N/A	N/A	N/A	35.5654
mmu-mir-3064	81	N/A	57	63	N/A	N/A	N/A	N/A	N/A	N/A	N/A	N/A	N/A	N/A	N/A	35.1015
mmu-mir-412	N/A	N/A	N/A	N/A	N/A	74	N/A	N/A	N/A	N/A	N/A	N/A	N/A	N/A	N/A	34.9622
mmu-mir-27b	22.4175	108.625	30.356	23.0006	47.625	25.88	25.5649	22.7143	46.4483	76.7	75.6086	73.2078	78.8462	42.5	26.9706	34.7353
mmu-mir-511	45.7692	N/A	N/A	N/A	N/A	N/A	24.3333	92	N/A	N/A	56.6	20.3333	34	N/A	66	34.1637
mmu-mir-5121	N/A	N/A	N/A	#DIV/0!	N/A	N/A	N/A	N/A	N/A	N/A	N/A	N/A	N/A	N/A	N/A	33.3977
mmu-mir-99b	24.9086	N/A	25.1	17.4661	54.7368	18.4449	24.5362	20.6071	26.7197	32.0247	41.686	34.1111	35.1842	88.375	39.5349	33.3211
mmu-mir-148b	35.6988	64.5909	35.9083	47.7491	N/A	8.9	20.6364	2.26087	13.0385	15.85	71.3077	84.4286	59.2571	9.42857	8.57143	32.123
mmu-mir-33	41.5313	N/A	25.1379	24.0758	N/A	305	88	N/A	#DIV/0!	38.4	19.875	24.5	45.5	N/A	N/A	31.804
mmu-mir-466d	N/A	N/A	25.6667	47.6667	N/A	N/A	N/A	N/A	N/A	N/A	N/A	N/A	N/A	N/A	N/A	31.2824
mmu-mir-15b	59.9375	21.9867	23.7516	41.7248	N/A	N/A	5.54545	N/A	15.1429	90.3333	27.7119	25.2892	33.0308	#DIV/0!	146	30.458
mmu-mir-702	#DIV/0!	N/A	N/A	N/A	N/A	N/A	N/A	N/A	N/A	N/A	N/A	N/A	N/A	N/A	N/A	29.9082
mmu-mir-221	68.3607	68.3333	44.1704	48.0556	16.7215	11.0351	10.8452	17.1133	18.3837	14.1618	36.9138	43.1342	37.7581	19.5	12.1397	28.285
mmu-mir-666	N/A	N/A	N/A	N/A	N/A	22.3333	N/A	N/A	N/A	N/A	N/A	56	N/A	N/A	N/A	27.6277
mmu-mir-1948	24.8333	N/A	80.5	44.6522	N/A	N/A	N/A	16.9643	N/A	N/A	N/A	N/A	#DIV/0!	N/A	N/A	26.1541
mmu-mir-137	N/A	N/A	N/A	N/A	N/A	25.6818	N/A	N/A	N/A	N/A	N/A	N/A	N/A	N/A	N/A	25.8326
mmu-mir-200a	22.9286	N/A	47.2222	9.88095	N/A	N/A	115.056	133	61.1626	28.7396	10.5789	N/A	23.8494	N/A	9.65625	24.9354
mmu-mir-5117	112	N/A	N/A	21.6154	N/A	N/A	N/A	N/A	N/A	N/A	N/A	N/A	N/A	N/A	N/A	23.6414
mmu-mir-374b	198	8.48276	17.6702	23.3051	N/A	1.77419	8.69231	N/A	8.07143	82.5	22.7143	8.33333	8.23077	N/A	106	23.4188
mmu-mir-879	N/A	N/A	N/A	N/A	N/A	22.2	N/A	N/A	N/A	N/A	N/A	N/A	N/A	N/A	N/A	23.172
mmu-mir-708	15.6154	N/A	N/A	N/A	N/A	20.9867	N/A	N/A	14	49.5	30.0789	N/A	14.75	N/A	18.3235	23.0428
mmu-mir-22	32.1537	7.76471	15.6486	17.676	15.5469	9.30556	23.1842	21.9452	20.0312	67.1333	12.2734	7.65823	7.29545	52.5	58.48	22.6535
mmu-mir-485	9	N/A	N/A	N/A	N/A	22.8513	N/A	N/A	N/A	12.5	28.6364	70.4167	15.0714	N/A	15.7692	22.4298
mmu-mir-488	N/A	N/A	N/A	N/A	N/A	21.8182	N/A	N/A	N/A	N/A	N/A	N/A	N/A	N/A	N/A	22.2076
mmu-mir-130b	70.0286	11.9794	25.8559	39.0046	N/A	41.5	N/A	N/A	N/A	55	13.6667	19.625	12.8421	N/A	#DIV/0!	21.7435
mmu-mir-223	3.29934	45	91.4008	N/A	N/A	N/A	8.67857	N/A	5.23077	6.42857	68.0778	102.516	85.1186	N/A	5.8	20.7814
mmu-mir-326	46.7778	N/A	N/A	8.53125	N/A	N/A	N/A	N/A	N/A	N/A	N/A	N/A	N/A	N/A	N/A	20.2153
mmu-mir-190a	N/A	N/A	N/A	N/A	N/A	N/A	N/A	N/A	N/A	N/A	N/A	N/A	N/A	N/A	N/A	19.983
mmu-mir-322	11.6767	22.6429	5.46354	7.62411	28.6667	34.8333	40.3651	89	62.087	12.4576	8.28919	9.98235	8.71429	15.7297	38.5457	19.5567
mmu-mir-3066	24.5	N/A	13.5	9.42857	N/A	N/A	N/A	N/A	N/A	N/A	N/A	N/A	N/A	N/A	N/A	19.309
mmu-mir-350	32.8113	9.5625	22.5	20.6406	N/A	9.85714	16.6667	N/A	N/A	N/A	27.75	33.5	19	N/A	N/A	19.2636
mmu-mir-874	N/A	N/A	N/A	N/A	N/A	51	N/A	N/A	N/A	N/A	N/A	N/A	N/A	N/A	N/A	19.1052
mmu-mir-345	11.4163	5.7377	6.61257	11.5174	189	58	31.6667	#DIV/0!	42.0556	20.973	36.6296	17.375	21.6579	N/A	40.6667	18.0646
mmu-mir-669l	N/A	N/A	14	14.5	N/A	N/A	N/A	N/A	N/A	N/A	N/A	N/A	N/A	N/A	N/A	18.0032
mmu-mir-143	40.8466	N/A	N/A	N/A	14.2917	28.3731	18.4423	6.57143	22.6749	30.8312	5.99944	2.97128	6.39201	36.791	32.2532	17.4659
mmu-mir-325	N/A	N/A	N/A	N/A	N/A	N/A	N/A	N/A	N/A	N/A	N/A	N/A	N/A	N/A	N/A	17.2897
mmu-mir-770	N/A	N/A	N/A	N/A	N/A	16.8889	N/A	N/A	N/A	N/A	N/A	N/A	N/A	N/A	N/A	17.1307
mmu-mir-15a	21.15	30.3077	16.932	16.2271	N/A	36.25	12	9.66667	16.3529	22.0769	32	37.1818	19.48	N/A	N/A	16.8242
mmu-mir-532	11.3433	10.6932	21.8366	6.86592	#DIV/0!	65.3571	75.2857	248	54.08	43.2432	14.2203	14.9412	21	25.375	17.9722	16.6521
mmu-mir-423	14.9287	19.1447	17.3454	20.9479	10.1579	14.8571	10.9973	17.1923	18.0782	20.1532	10.428	13.2827	15.6249	5.4	7.71343	16.56
mmu-mir-212	6.425	N/A	5.03571	3.08939	N/A	24.8974	N/A	N/A	11.375	N/A	N/A	N/A	N/A	N/A	6.5	16.4898
mmu-mir-145a	76.4211	N/A	N/A	N/A	1.48889	8.41176	10.125	N/A	2.39766	212.5	11.6562	4.57143	3.10811	22.3333	60.5098	15.7979
mmu-mir-23b	17.9534	7.21569	8.41034	12.7371	10	24.7526	20.5645	22.9259	8.91808	30.64	36.6445	14.791	16.3179	40.5	28.3019	15.4732
mmu-mir-3109	N/A	N/A	N/A	30.5	N/A	N/A	N/A	N/A	N/A	N/A	N/A	N/A	N/A	N/A	N/A	15.3113
mmu-mir-483	N/A	N/A	N/A	N/A	N/A	109	N/A	N/A	N/A	N/A	2.7619	21	N/A	N/A	N/A	14.7385
mmu-mir-32	13.1667	N/A	5.77778	6.09091	N/A	N/A	N/A	N/A	#DIV/0!	N/A	N/A	N/A	N/A	N/A	N/A	14.6504
mmu-mir-20b	27.6	12.5517	15.6949	9.625	N/A	N/A	N/A	N/A	N/A	N/A	N/A	55	N/A	N/A	N/A	13.8097
mmu-mir-200b	10.0484	22.6667	9.97674	7.14894	N/A	N/A	8.47967	10.5714	7.87479	20.7195	24.7047	N/A	13.2465	N/A	9.69565	13.5033
mmu-mir-136	N/A	N/A	N/A	N/A	N/A	15.2712	N/A	N/A	N/A	N/A	N/A	N/A	N/A	N/A	N/A	13.4697
mmu-mir-328	37.6207	6.47059	6.09302	10.0196	N/A	630	#DIV/0!	N/A	20.3333	12	16	24	5.8125	N/A	185	12.5082
mmu-mir-493	N/A	N/A	N/A	N/A	N/A	N/A	N/A	N/A	N/A	N/A	N/A	18.3333	N/A	N/A	N/A	12.4149
mmu-mir-297b	72.6667	N/A	11	12.0323	N/A	N/A	N/A	N/A	N/A	N/A	N/A	N/A	N/A	N/A	N/A	12.2781
mmu-mir-664	5.70388	N/A	6.17949	9.08939	21	11.4267	18.9167	#DIV/0!	26	50.3529	4.37143	3	7.19355	N/A	21.6923	11.7346
mmu-mir-743a	N/A	N/A	N/A	N/A	N/A	N/A	N/A	N/A	N/A	N/A	N/A	N/A	N/A	11.4	N/A	11.5581
mmu-mir-467e	3.07143	18	14.0962	12.3143	N/A	N/A	N/A	N/A	N/A	N/A	N/A	11.4	56	N/A	N/A	11.4537
mmu-mir-1934	9.15385	5	15.7333	34.8182	N/A	N/A	N/A	N/A	N/A	N/A	N/A	N/A	N/A	N/A	N/A	11.215
mmu-mir-5128	#DIV/0!	N/A	N/A	#DIV/0!	N/A	N/A	N/A	N/A	N/A	N/A	N/A	N/A	N/A	N/A	N/A	10.9854
mmu-mir-411	1.9899	N/A	N/A	N/A	N/A	4	N/A	N/A	N/A	17.4	18.2763	32.6957	18.6429	N/A	5.23077	10.9139
mmu-mir-467c	5.6	#DIV/0!	16.45	22.4615	N/A	N/A	N/A	N/A	N/A	N/A	N/A	N/A	N/A	N/A	N/A	10.7191
mmu-mir-1943	6.44444	N/A	10.7143	5.23333	N/A	N/A	N/A	N/A	N/A	N/A	N/A	N/A	N/A	N/A	N/A	10.4817
mmu-mir-188	33	N/A	25.5	10.2	N/A	N/A	N/A	N/A	N/A	N/A	N/A	N/A	N/A	N/A	N/A	10.3865
mmu-mir-147	18.7692	N/A	25.8	9.71545	N/A	N/A	N/A	N/A	N/A	N/A	N/A	8.22222	9.33333	N/A	N/A	10.2734
mmu-mir-376c	N/A	N/A	N/A	N/A	N/A	7.83333	N/A	N/A	N/A	N/A	25.5	N/A	N/A	N/A	N/A	9.5176
mmu-mir-3086	N/A	N/A	N/A	N/A	N/A	N/A	N/A	N/A	N/A	N/A	N/A	N/A	N/A	N/A	N/A	9.46301
mmu-mir-193a	7.75862	N/A	N/A	11.1304	N/A	N/A	7.88235	10.4615	5.1039	15.76	18.1429	N/A	9.84	N/A	8	9.41574
mmu-mir-468	N/A	N/A	N/A	N/A	N/A	N/A	N/A	N/A	N/A	N/A	N/A	N/A	N/A	9.5	N/A	9.24422
mmu-mir-376b	96	N/A	N/A	N/A	N/A	3.92308	N/A	N/A	N/A	N/A	15.75	N/A	N/A	N/A	N/A	8.76164
mmu-mir-542	15.6087	N/A	27	19.2174	N/A	N/A	6.44444	N/A	7.625	26	13.65	14.3333	12.8889	N/A	6.60714	8.36425
mmu-mir-5129	N/A	N/A	N/A	N/A	N/A	N/A	N/A	N/A	N/A	N/A	N/A	N/A	N/A	N/A	N/A	8.21348
mmu-mir-381	N/A	N/A	N/A	N/A	N/A	2.02564	N/A	N/A	N/A	N/A	15.2258	4.82353	59	N/A	N/A	8.17035
mmu-mir-878	N/A	N/A	N/A	N/A	N/A	N/A	N/A	N/A	N/A	N/A	N/A	N/A	N/A	8.09615	N/A	8.14083
mmu-mir-5104	N/A	N/A	N/A	N/A	N/A	N/A	N/A	N/A	N/A	N/A	N/A	N/A	N/A	N/A	N/A	7.43745
mmu-mir-1249	6.07143	N/A	N/A	N/A	N/A	N/A	N/A	N/A	N/A	N/A	N/A	N/A	N/A	N/A	N/A	7.30619
mmu-mir-409	1.67308	N/A	N/A	N/A	N/A	8.06742	N/A	N/A	N/A	4.1	7.29412	46.75	8.33333	N/A	3.53846	7.28275
mmu-mir-329	17.3571	N/A	N/A	N/A	N/A	6.71186	N/A	N/A	N/A	N/A	4.08824	6.21053	7.66667	N/A	N/A	7.08024
mmu-mir-377	N/A	N/A	N/A	N/A	N/A	6.28571	N/A	N/A	N/A	N/A	N/A	41.5	N/A	N/A	N/A	7.00643
mmu-mir-34b	1.13208	N/A	N/A	N/A	N/A	35.25	28.4872	N/A	16.6667	N/A	N/A	N/A	N/A	6.79213	0.84375	6.6777
mmu-mir-1938	8.57143	N/A	N/A	7.28571	N/A	N/A	N/A	N/A	N/A	N/A	N/A	N/A	N/A	N/A	N/A	6.64591
mmu-mir-673	N/A	N/A	N/A	N/A	N/A	11	N/A	N/A	N/A	N/A	3.75	1.63158	N/A	N/A	N/A	6.60701
mmu-mir-92b	7.77632	254	36.9355	15.6758	N/A	4.56969	6.91935	N/A	17.1667	3.53846	20	104	31	N/A	3.5	6.51355
mmu-mir-872	4.61456	3.69412	5.26772	7.23774	N/A	2.75096	4.50526	2.96429	5.15942	7.10714	6.4	9.8	9.23529	11.2	6.91228	6.17521
mmu-mir-3087	N/A	N/A	N/A	N/A	N/A	N/A	N/A	N/A	N/A	N/A	N/A	N/A	N/A	N/A	N/A	6.00163
mmu-mir-330	8.84699	N/A	4.375	4.62281	N/A	5.11066	18.3333	N/A	3.53333	N/A	2.04	2.35294	4.8	N/A	20	5.96289
mmu-mir-425	6.73185	7.21875	4.54325	7.58735	N/A	3.32353	2.13514	N/A	3.32143	9.85714	4.35714	5.23333	3.7451	6.52941	6.26667	5.93771
mmu-mir-1933	5.09091	N/A	N/A	5.23077	N/A	N/A	N/A	N/A	N/A	N/A	N/A	N/A	N/A	N/A	N/A	5.89923
mmu-mir-361	3.62816	4.53846	6.05181	8.6185	N/A	5.51613	N/A	N/A	4.55556	14.75	3.78947	4.57143	3.51163	N/A	7.5	5.82396
mmu-mir-19a	N/A	N/A	N/A	N/A	N/A	N/A	N/A	N/A	N/A	N/A	N/A	N/A	N/A	N/A	N/A	5.82175
mmu-mir-465a	N/A	N/A	N/A	N/A	N/A	N/A	N/A	N/A	N/A	2.6875	N/A	N/A	N/A	5.64423	4.95833	5.62379
mmu-mir-339	11.1538	N/A	3.89583	7.44318	N/A	N/A	N/A	N/A	1.57576	N/A	6.47368	8.66667	3	N/A	N/A	5.26112
mmu-mir-342	11.0514	2.94286	4.57264	4.92201	N/A	3.99111	5.47826	N/A	2.72414	15.1429	6.75962	4.99301	4.84507	10.8889	3.39024	5.22824
mmu-mir-1843b	2.67557	N/A	2.98122	4.7561	N/A	5.46763	7.27778	9.14286	4.85185	8.95	3.08333	2.7037	3.41667	N/A	10.875	5.18197
mmu-mir-676	5.92593	N/A	N/A	N/A	7.15385	4.4881	8.33333	8.53846	8.28947	4.38252	10.2849	12.8333	12	3.11111	5.31356	5.1444
mmu-mir-3093	N/A	N/A	N/A	N/A	N/A	5	N/A	N/A	N/A	N/A	N/A	N/A	N/A	N/A	N/A	5
mmu-mir-183	6.58065	N/A	4.59259	3.23284	N/A	N/A	N/A	N/A	N/A	18.3846	3.35556	N/A	6.3871	N/A	N/A	4.9834
mmu-mir-5132	N/A	N/A	N/A	N/A	N/A	N/A	N/A	N/A	N/A	N/A	N/A	N/A	N/A	N/A	N/A	4.95961
mmu-mir-151	7.46474	2.60345	4.3098	4.88978	4.97619	3.35756	4.74839	6.92308	2.77778	5.97183	3.59548	2.84507	2.46313	9.46667	12.3858	4.78752
mmu-mir-299a	1.11538	N/A	N/A	N/A	N/A	6.52941	N/A	N/A	N/A	5	3.83128	4.50794	23.75	N/A	N/A	4.62214
mmu-mir-3068	1.77165	N/A	5.68627	6.48052	N/A	3.34694	7.25	N/A	6.08333	4.78571	6.14286	N/A	8.375	N/A	N/A	4.51212
mmu-mir-1955	N/A	N/A	N/A	6.14286	N/A	N/A	N/A	N/A	N/A	N/A	N/A	N/A	N/A	N/A	N/A	4.36865
mmu-mir-144	N/A	N/A	N/A	N/A	7.22222	16.1111	18.3333	N/A	2.40517	2.16	N/A	N/A	N/A	N/A	21.6	4.32874
mmu-mir-181c	1.54286	7.55357	3.82514	6.24127	2.1875	3.54167	2.63333	N/A	2	1.52	5.21277	6.42105	5	N/A	0.903226	4.30038
mmu-mir-338	3.46	N/A	4.41667	N/A	N/A	3.66667	N/A	N/A	N/A	N/A	11.5	11.6667	7.66667	N/A	N/A	4.28951
mmu-mir-871	N/A	N/A	N/A	N/A	N/A	N/A	N/A	N/A	N/A	N/A	N/A	N/A	N/A	4.24528	N/A	4.25931
mmu-mir-211	N/A	N/A	4.03704	N/A	N/A	N/A	N/A	N/A	N/A	N/A	4.52941	N/A	N/A	N/A	N/A	4.22955
mmu-mir-18a	4.13483	1.90244	3.65217	5.28824	N/A	N/A	N/A	N/A	N/A	N/A	9.16667	N/A	N/A	N/A	N/A	4.13776
mmu-mir-351	5.34286	N/A	N/A	5.46154	N/A	N/A	5.91176	N/A	7.71429	N/A	29.375	7.8	10.1429	N/A	1.27545	4.07454
mmu-mir-34a	5.98113	N/A	N/A	4.51449	N/A	6.07692	N/A	N/A	5.5	N/A	18.6667	N/A	N/A	N/A	N/A	3.89201
mmu-mir-539	N/A	N/A	N/A	N/A	N/A	N/A	N/A	N/A	N/A	N/A	N/A	N/A	N/A	N/A	N/A	3.85941
mmu-mir-582	2.54688	N/A	N/A	N/A	N/A	N/A	N/A	N/A	N/A	5.75	N/A	N/A	N/A	N/A	N/A	3.79184
mmu-mir-491	N/A	N/A	N/A	N/A	N/A	N/A	N/A	N/A	N/A	N/A	N/A	N/A	N/A	N/A	N/A	3.57483
mmu-mir-382	8.08333	N/A	N/A	N/A	N/A	4.25103	N/A	N/A	N/A	7.94118	2.32511	3.32597	1.43605	N/A	2.86667	3.45902
mmu-mir-3572	N/A	N/A	N/A	N/A	N/A	N/A	N/A	N/A	N/A	N/A	N/A	N/A	N/A	N/A	N/A	3.38535
mmu-mir-450b	3.15205	N/A	1.28788	1.72449	N/A	N/A	7.75	N/A	11.3333	N/A	4.03333	1.86047	1.45	N/A	11.0769	3.24379
mmu-mir-883b	N/A	N/A	N/A	N/A	N/A	N/A	N/A	N/A	N/A	N/A	N/A	N/A	N/A	3.16216	N/A	3.12613
mmu-mir-30a	8.88159	1.96774	1.35383	2.16228	1.59007	2.3137	3.31709	3.36204	3.52317	4.63879	2.76115	2.83754	3.00137	2.3315	2.56914	3.12041
mmu-mir-669f	N/A	N/A	5.375	4.28571	N/A	N/A	N/A	N/A	N/A	N/A	N/A	N/A	N/A	N/A	N/A	2.97693
mmu-mir-380	9.44444	N/A	N/A	N/A	N/A	3.37879	N/A	N/A	N/A	N/A	N/A	N/A	N/A	N/A	N/A	2.95237
mmu-mir-30e	2.07801	2.47405	5.66812	3.11687	6.59922	2.44063	3.44537	1.79522	1.79228	2.31225	2.24342	2.80401	2.34692	5.53435	5.08858	2.94896
mmu-mir-674	1.8584	1.84483	1.90594	2.51662	N/A	9.42857	8.44828	N/A	5.07895	2.14706	3.1626	2.10638	2.21918	N/A	3.10448	2.83845
mmu-mir-139	6.01563	N/A	3.34318	2.53846	N/A	1.20633	N/A	2	2.15556	2.71429	6.6055	7.41841	4.09704	N/A	5.18182	2.82601
mmu-mir-363	2.89106	2.90494	3.58195	1.44916	N/A	N/A	N/A	N/A	2.39623	N/A	2.58333	3.01667	2.89908	N/A	N/A	2.74174
mmu-mir-1941	8.14286	N/A	N/A	N/A	N/A	N/A	3.46154	N/A	N/A	N/A	N/A	N/A	N/A	N/A	N/A	2.70807
mmu-mir-1843a	1.30769	N/A	1.93498	2.44371	N/A	3.59375	N/A	N/A	3.88889	3.85714	2.57143	2.06667	2.64103	N/A	N/A	2.67292
mmu-mir-700	2.27027	N/A	2.74257	2.03777	N/A	N/A	N/A	N/A	N/A	N/A	2.05556	N/A	3.63636	N/A	N/A	2.60377
mmu-mir-106b	1.85022	1.51799	2.61662	6.37034	N/A	3.09756	2.36111	N/A	3	2.40816	4.47794	3.33333	4.22222	0.952381	1.12871	2.57962
mmu-mir-3096a	100	N/A	3.66667	0.803922	N/A	N/A	N/A	N/A	N/A	N/A	N/A	N/A	N/A	N/A	N/A	2.56448
mmu-mir-669b	N/A	N/A	N/A	1.10345	N/A	N/A	N/A	N/A	N/A	N/A	N/A	N/A	N/A	N/A	N/A	2.48586
mmu-mir-208a	N/A	N/A	N/A	N/A	2.17647	N/A	N/A	N/A	N/A	N/A	N/A	N/A	N/A	N/A	N/A	2.34906
mmu-mir-3076	N/A	N/A	N/A	N/A	N/A	N/A	N/A	N/A	N/A	N/A	N/A	N/A	N/A	N/A	N/A	2.3069
mmu-mir-190b	4.9	N/A	2.46667	7.94118	N/A	N/A	N/A	N/A	N/A	N/A	N/A	N/A	N/A	N/A	N/A	2.293
mmu-mir-873a	N/A	N/A	N/A	N/A	N/A	2.22378	N/A	N/A	N/A	N/A	N/A	N/A	N/A	N/A	N/A	2.22518
mmu-mir-324	3.6257	N/A	1.38182	2.53623	N/A	6.4375	N/A	N/A	N/A	4.18182	1.84211	N/A	N/A	N/A	N/A	2.20149
mmu-mir-3096b	110	N/A	1.48148	1.05298	N/A	N/A	N/A	N/A	N/A	N/A	N/A	N/A	N/A	N/A	N/A	2.15648
mmu-mir-471	N/A	N/A	N/A	N/A	N/A	N/A	N/A	N/A	N/A	N/A	N/A	N/A	N/A	2.08163	N/A	2.04012
mmu-mir-466h	N/A	N/A	N/A	N/A	N/A	N/A	N/A	N/A	N/A	N/A	N/A	N/A	N/A	N/A	N/A	2.03889
mmu-mir-741	N/A	N/A	N/A	N/A	N/A	N/A	N/A	N/A	N/A	N/A	N/A	N/A	N/A	2.0122	N/A	2.00543
mmu-mir-323	N/A	N/A	N/A	N/A	N/A	1.54745	N/A	N/A	N/A	N/A	#DIV/0!	#DIV/0!	#DIV/0!	N/A	N/A	1.98268
mmu-mir-30b	0.838349	3.6063	3.81481	2.55738	5.58333	2.77551	2.27742	15.6667	2.47287	0.825397	0.922619	2.51163	2.35526	N/A	0.621622	1.92521
mmu-mir-132	11.2121	N/A	5.63158	6.76562	N/A	1.35922	N/A	N/A	N/A	N/A	N/A	N/A	N/A	N/A	N/A	1.76403
mmu-mir-187	N/A	N/A	N/A	N/A	N/A	1.22759	1.21429	N/A	1.93654	N/A	9.33333	N/A	3.61111	N/A	N/A	1.73914
mmu-mir-204	N/A	N/A	N/A	N/A	N/A	2.09886	N/A	N/A	1.85	N/A	0.0116279	N/A	0.810811	N/A	N/A	1.72595
mmu-mir-1306	1.03782	1.12121	1.825	1.26329	N/A	N/A	N/A	N/A	N/A	N/A	N/A	N/A	1.42857	N/A	N/A	1.7124
mmu-mir-5105	2.5	N/A	0.601449	1.08905	N/A	89	N/A	84	N/A	#DIV/0!	21.5	N/A	#DIV/0!	N/A	N/A	1.68713
mmu-mir-362	0.990415	0.875	1.26075	1.34711	N/A	1.44304	0.938462	N/A	1.88506	5.44681	1.43195	1.11429	1.49468	4.3	7.25	1.55135
mmu-mir-154	0.171429	N/A	N/A	N/A	N/A	1.30216	N/A	N/A	N/A	N/A	4.64286	N/A	N/A	N/A	N/A	1.54362
mmu-mir-802	N/A	N/A	N/A	N/A	N/A	N/A	N/A	N/A	N/A	1.48908	N/A	N/A	N/A	N/A	N/A	1.51243
mmu-mir-615	N/A	N/A	N/A	N/A	N/A	N/A	N/A	N/A	N/A	N/A	N/A	N/A	N/A	N/A	N/A	1.50488
mmu-mir-5123	N/A	N/A	N/A	N/A	N/A	N/A	N/A	N/A	N/A	N/A	N/A	N/A	N/A	N/A	N/A	1.4947
mmu-mir-150	1.34117	0.296334	2.63101	0.568985	N/A	0.150943	0.185714	N/A	N/A	N/A	3.06667	2.59587	1.84615	N/A	N/A	1.4257
mmu-mir-369	0.236111	N/A	N/A	N/A	N/A	1.534	N/A	N/A	N/A	N/A	0.535714	1.08163	N/A	N/A	N/A	1.40833
mmu-mir-18b	N/A	N/A	0.764706	1.5	N/A	N/A	N/A	N/A	N/A	N/A	N/A	N/A	N/A	N/A	N/A	1.36913
mmu-mir-301a	1.15337	1.39474	3.42069	0.758389	N/A	2.16216	N/A	N/A	2.78571	N/A	0.489796	N/A	0.931034	N/A	N/A	1.27152
mmu-mir-296	2.32203	1.11983	1.94565	0.857311	N/A	N/A	N/A	N/A	N/A	N/A	0.980769	1.9	1.34483	N/A	N/A	1.2498
mmu-mir-126	5.5	N/A	N/A	N/A	1.27957	1.83065	0.728652	1.05063	1.32939	1.47024	2.51923	2.46809	2.84536	N/A	2.02151	1.20662
mmu-mir-370	N/A	N/A	N/A	N/A	N/A	1.42373	N/A	N/A	N/A	N/A	N/A	N/A	N/A	N/A	N/A	1.13763
mmu-mir-384	N/A	N/A	N/A	N/A	N/A	1.12658	N/A	N/A	N/A	N/A	N/A	N/A	N/A	N/A	N/A	1.12896
mmu-mir-3061	N/A	N/A	N/A	N/A	N/A	N/A	N/A	N/A	N/A	N/A	N/A	N/A	N/A	N/A	N/A	1.12531
mmu-mir-3102	2.38636	N/A	N/A	N/A	N/A	0.792793	0.631579	N/A	N/A	N/A	N/A	N/A	N/A	N/A	N/A	1.11981
mmu-mir-149	N/A	N/A	N/A	N/A	N/A	N/A	N/A	N/A	N/A	N/A	N/A	N/A	N/A	N/A	N/A	1.11931
mmu-mir-455	0.630435	1.13208	N/A	N/A	N/A	0.78	1.07692	1	1.52229	N/A	3.82759	N/A	1.42222	N/A	0.0957447	1.1092
mmu-mir-17	0.806027	1.17891	1.1707	1.44259	N/A	1.28889	2.56364	1.0566	1.63265	1.16304	0.773832	1.18717	1.32127	0.597403	1.56618	1.09966
mmu-mir-216a	N/A	N/A	N/A	N/A	N/A	N/A	N/A	N/A	N/A	1.12759	N/A	N/A	N/A	N/A	N/A	1.0946
mmu-mir-28a	1.15559	0.914729	1.54122	0.9866	N/A	1.48485	1.26667	1.28261	1.04839	1.41818	0.819672	1.04225	0.820988	N/A	0.895522	1.09417
mmu-mir-540	2.14815	N/A	N/A	N/A	N/A	1.8543	N/A	N/A	N/A	N/A	0.62069	0.72093	0.6	N/A	N/A	1.0555
mmu-mir-671	1.72222	N/A	0.505618	1.07273	N/A	N/A	N/A	N/A	N/A	N/A	N/A	N/A	N/A	N/A	N/A	1.10876
mmu-mir-1247	0.808219	N/A	N/A	N/A	N/A	N/A	N/A	N/A	N/A	N/A	N/A	N/A	N/A	N/A	N/A	1.14652
mmu-mir-202	N/A	N/A	N/A	N/A	N/A	N/A	N/A	N/A	N/A	N/A	N/A	N/A	N/A	1.3253	0.43662	1.1802
mmu-mir-431	N/A	N/A	N/A	N/A	N/A	N/A	N/A	N/A	N/A	N/A	N/A	N/A	N/A	N/A	N/A	1.18331
mmu-mir-193b	0.274176	N/A	N/A	N/A	N/A	8.63415	N/A	N/A	10.2222	N/A	1.29655	2.63636	4.85417	N/A	2.26562	1.74305
