# Supplementary material for: Discrimination of the Expression of Paralogous microRNA Precursors That Share the Same Major Mature Form
Source: PLoS One. 2014 Mar 3;9(3):e90591. doi: 10.1371/journal.pone.0090591 (PMC3940925; doi:10.1371/journal.pone.0090591)
Supplement: Table S5 — Pearson correlation analyses between major and minor pairs. (XLSX) [file pone.0090591.s005.xlsx]

## Sheet: Table S5
Pearson correlation coefficients and P-values in 419 major/minor pairs
N/A: The read of minor form is zero and the read of major form is more than 50
miR Name	R-value	P-value
mmu-mir-3093	1	4.254e-116
mmu-mir-216b	0.999999	2.16962e-42
mmu-mir-137	0.999993	3.25988e-37
mmu-mir-124-2	0.999988	1.67457e-35
mmu-mir-124-3	0.999987	2.40541e-35
mmu-mir-124-1	0.999987	2.40541e-35
mmu-mir-770	0.999979	9.16002e-34
mmu-mir-384	0.999966	3.53369e-32
mmu-mir-488	0.999951	4.81554e-31
mmu-mir-146b	0.999947	9.29662e-31
mmu-mir-873a	0.999943	1.55523e-30
mmu-mir-802	0.999931	6.36638e-30
mmu-mir-764	0.999931	6.60412e-30
mmu-mir-216a	0.999923	1.5554e-29
mmu-mir-1224	0.999918	2.50815e-29
mmu-mir-122	0.999915	3.11773e-29
mmu-mir-881	0.999782	3.74533e-26
mmu-mir-743b	0.999776	4.48541e-26
mmu-mir-465a	0.999775	4.74032e-26
mmu-mir-741	0.999767	6.07333e-26
mmu-mir-205	0.999728	1.93524e-25
mmu-mir-465b-1	0.999707	3.41415e-25
mmu-mir-344d-1	0.999698	4.31246e-25
mmu-mir-344d-2	0.999675	7.40515e-25
mmu-mir-9-3	0.999664	9.42599e-25
mmu-mir-465c-1	0.99965	1.29112e-24
mmu-mir-465c-2	0.99965	1.29682e-24
mmu-mir-465b-2	0.999642	1.51797e-24
mmu-mir-9-2	0.999544	9.44326e-24
mmu-mir-9-1	0.999543	9.45278e-24
mmu-mir-878	0.999456	3.49731e-23
mmu-mir-871	0.999273	3.10765e-22
mmu-mir-511	0.998861	8.94413e-21
mmu-mir-470	0.998786	1.44578e-20
mmu-mir-203	0.998681	2.68729e-20
mmu-mir-208a	0.99866	3.02757e-20
mmu-mir-448	0.998078	4.50941e-19
mmu-mir-138-2	0.997987	6.38896e-19
mmu-mir-883b	0.997568	2.63262e-18
mmu-mir-700	0.997489	3.3388e-18
mmu-mir-743a	0.997435	3.91727e-18
mmu-mir-344d-3	0.997363	4.82031e-18
mmu-mir-485	0.997079	1.0355e-17
mmu-mir-211	0.997064	1.07572e-17
mmu-mir-1247	0.996932	1.49662e-17
mmu-mir-434	0.996652	2.8775e-17
mmu-mir-222	0.996549	3.61019e-17
mmu-mir-501	0.995189	4.33455e-16
mmu-mir-1933	0.994954	6.18567e-16
mmu-mir-325	0.994888	6.82264e-16
mmu-mir-543	0.994701	8.92475e-16
mmu-mir-471	0.994412	1.32699e-15
mmu-mir-96	0.99425	1.64118e-15
mmu-mir-183	0.993346	4.88557e-15
mmu-mir-181a-1	0.993271	5.31671e-15
mmu-mir-27b	0.992751	9.26604e-15
mmu-mir-219-2	0.992209	1.58662e-14
mmu-mir-666	0.991777	2.37271e-14
mmu-mir-879	0.991741	2.45148e-14
mmu-let-7i	0.990976	4.74689e-14
mmu-mir-323	0.990453	7.22122e-14
mmu-mir-34a	0.990426	7.37661e-14
mmu-mir-136	0.990387	7.60214e-14
mmu-mir-16-2	0.989743	1.23196e-13
mmu-mir-138-1	0.988959	2.13321e-13
mmu-mir-423	0.988704	2.52821e-13
mmu-mir-468	0.988616	2.678e-13
mmu-mir-5114	0.988068	3.79929e-13
mmu-mir-425	0.987764	4.58322e-13
mmu-mir-298	0.987421	5.62921e-13
mmu-mir-674	0.987222	6.32633e-13
mmu-mir-495	0.986613	8.93967e-13
mmu-mir-338	0.986583	9.08965e-13
mmu-mir-1938	0.986336	1.04098e-12
mmu-mir-210	0.986285	1.07009e-12
mmu-mir-296	0.985451	1.65985e-12
mmu-mir-28a	0.985364	1.73445e-12
mmu-mir-5104	0.984999	2.08288e-12
mmu-mir-582	0.98419	3.0762e-12
mmu-mir-362	0.983296	4.62533e-12
mmu-mir-5132	0.98311	5.02189e-12
mmu-mir-15a	0.982951	5.38258e-12
mmu-mir-342	0.982895	5.51599e-12
mmu-mir-129-1	0.982894	5.51859e-12
mmu-mir-30a	0.981748	8.92216e-12
mmu-mir-18a	0.980642	1.37935e-11
mmu-mir-1306	0.980543	1.43273e-11
mmu-mir-127	0.980465	1.47576e-11
mmu-mir-883a	0.980423	1.4994e-11
mmu-mir-128-2	0.979343	2.23096e-11
mmu-mir-877	0.979152	2.38766e-11
mmu-mir-148b	0.97902	2.50208e-11
mmu-mir-382	0.978879	2.62917e-11
mmu-mir-23a	0.978831	2.67349e-11
mmu-mir-369	0.978716	2.78295e-11
mmu-mir-31	0.978552	2.94502e-11
mmu-mir-708	0.977171	4.67064e-11
mmu-mir-1943	0.976217	6.31974e-11
mmu-mir-1981	0.975598	7.63836e-11
mmu-mir-23b	0.974736	9.86785e-11
mmu-mir-329	0.973794	1.29247e-10
mmu-mir-181c	0.972954	1.6305e-10
mmu-mir-20b	0.972661	1.76534e-10
mmu-mir-370	0.9725	1.84334e-10
mmu-mir-187	0.972332	1.92786e-10
mmu-mir-340	0.972212	1.98998e-10
mmu-mir-25	0.971366	2.48144e-10
mmu-mir-218-2	0.969403	4.04079e-10
mmu-mir-380	0.967384	6.46015e-10
mmu-mir-664	0.966978	7.07275e-10
mmu-mir-1843a	0.966966	7.09242e-10
mmu-mir-29a	0.966848	7.27941e-10
mmu-mir-299a	0.966732	7.46871e-10
mmu-mir-17	0.965555	9.63768e-10
mmu-mir-409	0.965313	1.01451e-09
mmu-mir-532	0.96509	1.06335e-09
mmu-let-7f-2	0.9646	1.17759e-09
mmu-mir-99b	0.962132	1.92819e-09
mmu-mir-181d	0.96141	2.21342e-09
mmu-mir-330	0.961354	2.2371e-09
mmu-mir-10b	0.961028	2.37868e-09
mmu-mir-132	0.96012	2.81484e-09
mmu-mir-147	0.959466	3.16956e-09
mmu-mir-135a-2	0.957566	4.42671e-09
mmu-mir-196a-2	0.957015	4.86346e-09
mmu-mir-22	0.957005	4.87137e-09
mmu-mir-350	0.956898	4.96007e-09
mmu-mir-126	0.956275	5.50751e-09
mmu-mir-1929	0.956099	5.67092e-09
mmu-mir-200b	0.953912	8.07652e-09
mmu-mir-148a	0.953816	8.20004e-09
mmu-mir-152	0.952282	1.0398e-08
mmu-mir-542	0.952011	1.08348e-08
mmu-mir-872	0.951736	1.12936e-08
mmu-mir-129-2	0.951682	1.13857e-08
mmu-mir-1249	0.949366	1.59911e-08
mmu-mir-324	0.947887	1.96994e-08
mmu-mir-21a	0.946957	2.23918e-08
mmu-let-7d	0.94574	2.63838e-08
mmu-mir-10a	0.945633	2.6762e-08
mmu-mir-204	0.945398	2.76085e-08
mmu-mir-142	0.944217	3.22264e-08
mmu-mir-15b	0.943334	3.60967e-08
mmu-mir-490	0.943183	3.67974e-08
mmu-mir-3087	0.942889	3.81961e-08
mmu-mir-5117	0.941466	4.56127e-08
mmu-mir-335	0.940074	5.4034e-08
mmu-mir-493	0.937954	6.93988e-08
mmu-mir-339	0.937476	7.33385e-08
mmu-mir-182	0.935688	8.98078e-08
mmu-mir-191	0.93419	1.05944e-07
mmu-mir-5105	0.932729	1.24023e-07
mmu-mir-92a-1	0.932185	1.3139e-07
mmu-let-7f-1	0.931685	1.38484e-07
mmu-mir-140	0.931509	1.41068e-07
mmu-mir-194-2	0.931313	1.43987e-07
mmu-mir-467e	0.930942	1.49646e-07
mmu-mir-361	0.929982	1.65182e-07
mmu-mir-1298	0.928107	1.99545e-07
mmu-mir-345	0.92597	2.45959e-07
mmu-mir-1843b	0.925806	2.49857e-07
mmu-mir-1839	0.924809	2.74819e-07
mmu-mir-541	0.924675	2.78343e-07
mmu-mir-3079	0.923885	2.9983e-07
mmu-mir-20a	0.922481	3.41488e-07
mmu-mir-3066	0.922029	3.55916e-07
mmu-mir-331	0.921852	3.61706e-07
mmu-mir-221	0.920984	3.91272e-07
mmu-mir-186	0.920286	4.16548e-07
mmu-mir-467c	0.919899	4.31135e-07
mmu-mir-1956	0.917833	5.16567e-07
mmu-mir-676	0.91699	5.55364e-07
mmu-mir-93	0.916949	5.57287e-07
mmu-mir-33	0.916854	5.61847e-07
mmu-mir-106a	0.914821	6.66756e-07
mmu-mir-103-1	0.914567	6.80965e-07
mmu-mir-181b-1	0.913665	7.33521e-07
mmu-mir-365-1	0.911243	8.91961e-07
mmu-mir-500	0.910489	9.46858e-07
mmu-mir-196b	0.909821	9.97899e-07
mmu-mir-103-2	0.907111	1.22962e-06
mmu-mir-297b	0.906718	1.26674e-06
mmu-mir-29b-1	0.906367	1.30069e-06
mmu-let-7a-1	0.905195	1.41966e-06
mmu-mir-29b-2	0.904893	1.45176e-06
mmu-mir-301a	0.903357	1.62483e-06
mmu-mir-450b	0.901574	1.84743e-06
mmu-mir-1a-1	0.899225	2.17968e-06
mmu-mir-200a	0.89802	2.36892e-06
mmu-mir-363	0.896611	2.60777e-06
mmu-mir-18b	0.882318	6.4229e-06
mmu-mir-133b	0.879861	7.41062e-06
mmu-mir-1941	0.878381	8.06483e-06
mmu-mir-1955	0.876678	8.87733e-06
mmu-mir-218-1	0.876631	8.90084e-06
mmu-mir-1948	0.874359	1.00942e-05
mmu-mir-155	0.872712	1.10412e-05
mmu-mir-5123	0.869076	1.33994e-05
mmu-mir-433	0.869046	1.34202e-05
mmu-mir-669f	0.866224	1.55333e-05
mmu-mir-92b	0.865692	1.59616e-05
mmu-mir-669m-2	0.865417	1.61864e-05
mmu-mir-139	0.862233	1.89934e-05
mmu-mir-144	0.861081	2.01056e-05
mmu-mir-301b	0.860148	2.10448e-05
mmu-mir-491	0.859116	2.21275e-05
mmu-mir-193a	0.859109	2.21346e-05
mmu-mir-92a-2	0.858773	2.24968e-05
mmu-mir-1a-2	0.850496	3.31326e-05
mmu-mir-378a	0.846172	4.01839e-05
mmu-let-7e	0.845716	4.09952e-05
mmu-mir-669m-1	0.844059	4.40602e-05
mmu-mir-130b	0.843625	4.48953e-05
mmu-mir-202	0.841346	4.94935e-05
mmu-mir-30e	0.837864	5.72753e-05
mmu-mir-99a	0.837467	5.82243e-05
mmu-mir-450a-1	0.836414	6.08055e-05
mmu-mir-615	0.835838	6.22565e-05
mmu-mir-185	0.835722	6.25514e-05
mmu-mir-106b	0.834755	6.50626e-05
mmu-mir-744	0.833616	6.81278e-05
mmu-mir-98	0.833473	6.8521e-05
mmu-mir-196a-1	0.833005	6.98213e-05
mmu-mir-19a	0.832311	7.17868e-05
mmu-mir-3057	0.830273	7.7827e-05
mmu-mir-540	0.829268	8.09613e-05
mmu-mir-188	0.82802	8.49941e-05
mmu-let-7g	0.821958	0.000107045
mmu-mir-466d	0.815408	0.000136021
mmu-mir-669l	0.814256	0.000141732
mmu-mir-3096b	0.814108	0.000142482
mmu-mir-29c	0.811962	0.000153699
mmu-mir-672	0.811148	0.000158143
mmu-mir-1964	0.811006	0.000158928
mmu-mir-125b-2	0.81075	0.000160355
mmu-mir-30d	0.809952	0.000164863
mmu-mir-7a-1	0.807102	0.00018184
mmu-mir-3061	0.805875	0.000189576
mmu-mir-154	0.803848	0.000202962
mmu-mir-547	0.800015	0.000230402
mmu-mir-212	0.793658	0.000282644
mmu-mir-190b	0.7906	0.00031104
mmu-mir-100	0.790413	0.000312851
mmu-mir-150	0.788514	0.00033173
mmu-mir-669d-2	0.784438	0.000375429
mmu-mir-652	0.779195	0.000438496
mmu-mir-671	0.778361	0.000449282
mmu-mir-379	0.776535	0.00047367
mmu-mir-1934	0.772103	0.000537396
mmu-mir-3068	0.769519	0.000577693
mmu-mir-19b-1	0.768726	0.000590539
mmu-mir-24-2	0.7684	0.000595874
mmu-mir-3102	0.765324	0.000648328
mmu-mir-193b	0.751428	0.000934502
mmu-mir-297c	0.750924	0.000946552
mmu-mir-297a-3	0.749796	0.000973969
mmu-mir-297a-4	0.749796	0.000973969
mmu-mir-151	0.747693	0.00102679
mmu-mir-199b	0.747103	0.00104204
mmu-mir-503	0.745429	0.00108627
mmu-mir-322	0.744561	0.00110979
mmu-mir-669b	0.742332	0.0011721
mmu-mir-351	0.735799	0.00137127
mmu-mir-24-1	0.735166	0.00139194
mmu-mir-381	0.730482	0.00155288
mmu-mir-455	0.715587	0.00216718
mmu-mir-3096a	0.714093	0.00223828
mmu-mir-199a-1	0.712523	0.00231497
mmu-mir-677	0.712168	0.00233261
mmu-mir-32	0.710125	0.0024362
mmu-mir-1949	0.709907	0.00244747
mmu-mir-504	0.708428	0.00252502
mmu-mir-16-1	0.707074	0.00259771
mmu-mir-125a	0.706191	0.00264602
mmu-mir-3107	0.704292	0.00275238
mmu-mir-466h	0.703071	0.00282255
mmu-mir-376c	0.6994	0.00304223
mmu-mir-326	0.699322	0.00304702
mmu-mir-125b-1	0.698422	0.00310295
mmu-mir-374b	0.693192	0.00344456
mmu-mir-3572	0.693179	0.00344549
mmu-mir-300	0.691589	0.00355509
mmu-mir-505	0.691565	0.00355675
mmu-mir-376b	0.690169	0.00365535
mmu-mir-107	0.688325	0.00378879
mmu-mir-673	0.683795	0.00413337
mmu-mir-30b	0.679577	0.00447609
mmu-mir-3074-1	0.677929	0.00461599
mmu-mir-3076	0.673275	0.00502984
mmu-mir-26b	0.6716	0.00518572
mmu-mir-365-2	0.654601	0.00699473
mmu-mir-26a-1	0.648506	0.0077522
mmu-mir-539	0.642088	0.00861783
mmu-mir-27a	0.640211	0.00888483
mmu-mir-192	0.638887	0.00907685
mmu-mir-341	0.637354	0.00930348
mmu-mir-1940	0.635433	0.00959341
mmu-mir-483	0.632166	0.0101028
mmu-mir-7a-2	0.62292	0.0116594
mmu-mir-3064	0.621721	0.011874
mmu-mir-26a-2	0.619262	0.0123241
mmu-mir-449a	0.619151	0.0123447
mmu-mir-135a-1	0.618765	0.0124166
mmu-mir-34b	0.606016	0.0149797
mmu-mir-181b-2	0.586696	0.0196172
mmu-mir-411	0.584307	0.020259
mmu-mir-320	0.580146	0.0214152
mmu-mir-143	0.575104	0.0228822
mmu-mir-133a-1	0.570764	0.0242052
mmu-mir-133a-2	0.57025	0.0243656
mmu-mir-219-1	0.561898	0.0270865
mmu-mir-3109	0.53903	0.0357088
mmu-mir-34c	0.531549	0.0389294
mmu-mir-30c-1	0.527675	0.0406798
mmu-mir-223	0.518423	0.0450931
mmu-mir-497	0.517385	0.0456094
mmu-mir-874	0.516226	0.0461908
mmu-mir-450a-2	0.504715	0.0522658
mmu-mir-669c	0.502106	0.0537197
mmu-mir-328	0.484992	0.0639959
mmu-let-7b	0.481014	0.0665735
mmu-mir-190a	0.462598	0.0794821
mmu-mir-181a-2	0.461388	0.0803881
mmu-let-7c-2	0.442275	0.0956775
mmu-mir-5113	0.435138	0.101874
mmu-mir-451a	0.425986	0.110218
mmu-mir-293	0.418332	0.117547
mmu-mir-200c	0.408402	0.127541
mmu-mir-5107	0.403484	0.132697
mmu-mir-1930	0.403137	0.133067
mmu-mir-412	0.37253	0.168373
mmu-mir-149	0.360387	0.183923
mmu-mir-1983	0.343407	0.207165
mmu-mir-141	0.334976	0.219362
mmu-mir-128-1	0.303067	0.269488
mmu-mir-377	0.301543	0.27204
mmu-mir-337	0.290582	0.290806
mmu-mir-130a	0.289298	0.293053
mmu-mir-1953	0.284295	0.301903
mmu-mir-134	0.280945	0.307913
mmu-mir-484	0.271848	0.32458
mmu-mir-145a	0.238319	0.390247
mmu-mir-702	0.198524	0.476445
mmu-mir-574	0.18796	0.500732
mmu-mir-195a	0.164126	0.557528
mmu-mir-101a	0.149529	0.593586
mmu-mir-5129	0.149207	0.594394
mmu-mir-421	0.12917	0.64535
mmu-let-7c-1	0.12009	0.668943
mmu-mir-1968	0.1171	0.676774
mmu-mir-3086	0.116514	0.678313
mmu-mir-5121	0.113751	0.685582
mmu-mir-30c-2	0.112887	0.687861
mmu-mir-665	0.111173	0.692388
mmu-mir-5128	0.104057	0.711286
mmu-mir-376a	0.101604	0.717836
mmu-mir-101b	0.0960965	0.732608
mmu-mir-496a	0.0857698	0.760534
mmu-mir-215	0.0789183	0.779215
mmu-mir-224	0.0530451	0.850682
mmu-mir-431	0.0154434	0.956325
mmu-mir-410	0.0010635	0.996991
mmu-mir-146a	N/A	N/A
mmu-mir-153	N/A	N/A
mmu-mir-184	N/A	N/A
mmu-mir-194-1	N/A	N/A
mmu-mir-206	N/A	N/A
mmu-mir-19b-2	N/A	N/A
mmu-let-7a-2	N/A	N/A
mmu-mir-344-1	N/A	N/A
mmu-mir-199a-2	N/A	N/A
mmu-mir-7b	N/A	N/A
mmu-mir-217	N/A	N/A
mmu-mir-375	N/A	N/A
mmu-mir-383	N/A	N/A
mmu-mir-429	N/A	N/A
mmu-mir-452	N/A	N/A
mmu-mir-486	N/A	N/A
mmu-mir-494	N/A	N/A
mmu-mir-487b	N/A	N/A
mmu-mir-668	N/A	N/A
mmu-mir-3475	N/A	N/A
mmu-mir-3099	N/A	N/A
mmu-mir-760	N/A	N/A
mmu-mir-449c	N/A	N/A
mmu-mir-499	N/A	N/A
mmu-mir-880	N/A	N/A
mmu-mir-344-2	N/A	N/A
mmu-mir-466c-1	N/A	N/A
mmu-mir-467d	N/A	N/A
mmu-mir-598	N/A	N/A
mmu-mir-669d	N/A	N/A
mmu-mir-669h	N/A	N/A
mmu-mir-1191	N/A	N/A
mmu-mir-1198	N/A	N/A
mmu-mir-1931	N/A	N/A
mmu-mir-1945	N/A	N/A
mmu-mir-1947	N/A	N/A
mmu-mir-1950	N/A	N/A
mmu-mir-669o	N/A	N/A
mmu-mir-1958	N/A	N/A
mmu-mir-1960	N/A	N/A
mmu-mir-1965	N/A	N/A
mmu-mir-1969	N/A	N/A
mmu-mir-1970	N/A	N/A
mmu-mir-3060	N/A	N/A
mmu-mir-466c-2	N/A	N/A
mmu-mir-3095	N/A	N/A
mmu-mir-344b	N/A	N/A
mmu-mir-3474	N/A	N/A
mmu-mir-378b	N/A	N/A
mmu-mir-101c	N/A	N/A
mmu-mir-3970	N/A	N/A
mmu-mir-5097	N/A	N/A
mmu-mir-5100	N/A	N/A
mmu-mir-5109	N/A	N/A
mmu-mir-5115	N/A	N/A
mmu-mir-3473d	N/A	N/A
mmu-mir-5620	N/A	N/A
