# Supplementary material for: Discrimination of the Expression of Paralogous microRNA Precursors That Share the Same Major Mature Form
Source: PLoS One. 2014 Mar 3;9(3):e90591. doi: 10.1371/journal.pone.0090591 (PMC3940925; doi:10.1371/journal.pone.0090591)
Supplement: Table S6 — Pearson correlation analyses among cluster miRNAs. (XLSX) [file pone.0090591.s006.xlsx]

## Sheet: Table S6
Pearson correlation coefficients and P-values in cluster miRNAs
Cluster Names were shown as bold fonts
The P-value of 172 among 865 Cluster miRNA pairs is more than 0.01 and were highlighted
miRNA Name	Cluster Name	Correlation miRNAs	R-value	P-value
mmu-mir-25	mmu-miR-106b/93/25	mmu-miR-25/93	0.864496	1.69601e-05
mmu-mir-93	mmu-miR-106b/93/25	mmu-miR-93/106b	0.953903	8.08809e-09
mmu-mir-106b	mmu-miR-106b/93/25	mmu-miR-25/106b	0.811119	0.000158303
mmu-mir-182	mmu-miR-183/96/182	mmu-miR-182/96	0.932871	1.22159e-07
mmu-mir-96	mmu-miR-183/96/182	mmu-miR-96/183	0.986193	1.1247e-12
mmu-mir-183	mmu-miR-183/96/182	mmu-miR-182/183	0.973078	1.57643e-10
mmu-mir-200a	mmu-miR-200b/200a/429	mmu-miR-200a/200b	0.988926	2.18104e-13
mmu-mir-200b	mmu-miR-200b/200a/429	mmu-miR-200b/429	0.887176	4.79407e-06
mmu-mir-429	mmu-miR-200b/200a/429	mmu-miR-200a/429	0.882937	6.19249e-06
mmu-mir-23a	mmu-miR-23a/27a/24-2/3074-2	mmu-miR-23a/27a	0.695721	0.00327586
mmu-mir-27a	mmu-miR-23a/27a/24-2/3074-2	mmu-miR-27a/24-2	0.9239	2.99412e-07
mmu-mir-24-2	mmu-miR-23a/27a/24-2/3074-2	mmu-miR-23a24-2	0.878912	7.82483e-06
mmu-mir-501	mmu-miR-362/501/500	mmu-miR-501/362	0.877639	8.41066e-06
mmu-mir-362	mmu-miR-362/501/500	mmu-miR-362/500	0.971883	2.16997e-10
mmu-mir-500	mmu-miR-362/501/500	mmu-miR-501/500	0.964844	1.11927e-09
mmu-let-7f-1	mmu-miR-7a-1/7f-1/7d	mmu-miR-7a-1/let-7f-1	0.96892	4.53294e-10
mmu-let-7a-1	mmu-miR-7a-1/7f-1/7d	mmu-let-7a-1/let-7d	0.942229	4.14932e-08
mmu-let-7d	mmu-miR-7a-1/7f-1/7d	mmu-let-7f-1/let-7d	0.942403	4.0604e-08
mmu-mir-743b	mmu-miR-883a/742/743b/743a	mmu-miR-743b/883a	0.999949	6.81788e-31
mmu-mir-883a	mmu-miR-883a/742/743b/743a	mmu-miR-883a/743a	0.999626	2.11775e-24
mmu-mir-743a	mmu-miR-883a/742/743b/743a	mmu-miR-743b/743a	0.999466	3.04363e-23
mmu-let-7e	mmu-miR-99b/7e/125a	mmu-miR-99b/let-7e	0.812834	0.000149056
mmu-mir-99b	mmu-miR-99b/7e/125a	mmu-miR-99b/125a	0.419692	0.116221
mmu-mir-125a	mmu-miR-99b/7e/125a	mmu-miR-125a/let-7e	0.744539	0.00111039
mmu-mir-143	mmu-miR-143/145a	mmu-miR-143/145a	0.916016	6.03241e-07
mmu-mir-145a	mmu-miR-143/145a
mmu-mir-451a	mmu-miR-144/451a/451b	mmu-miR-144/451a	0.950412	1.3745e-08
mmu-mir-144	mmu-miR-144/451a/451b
mmu-mir-16-1	mmu-miR-15a/16-1	mmu-miR-15a/16-1	0.889285	4.20455e-06
mmu-mir-15a	mmu-miR-15a/16-1
mmu-mir-16-2	mmu-miR-15b/16-2	mmu-miR-15b/16-2	0.992382	1.34118e-14
mmu-mir-15b	mmu-miR-15b/16-2
mmu-mir-181a-1	mmu-miR-181a-1/181b-1	mmu-miR-181a-1/181b-1	0.985207	1.87776e-12
mmu-mir-181b-1	mmu-miR-181a-1/181b-1
mmu-mir-181a-2	mmu-miR-181a-2/181b-2	mmu-miR-181a-2/181b-2	0.990235	8.54631e-14
mmu-mir-181b-2	mmu-miR-181a-2/181b-2
mmu-mir-181d	mmu-miR-181c/181d	mmu-miR-181c/181d	0.991146	4.11713e-14
mmu-mir-181c	mmu-miR-181c/181d
mmu-mir-191	mmu-miR-191/425	mmu-miR-191/425	0.971169	2.61018e-10
mmu-mir-425	mmu-miR-191/425
mmu-mir-365-1	mmu-miR-193b/365-1	mmu-miR-193b/365-1	0.868984	1.34645e-05
mmu-mir-193b	mmu-miR-193b/365-1
mmu-mir-194-1	mmu-miR-194-1/215	mmu-miR-194-1/215	0.155338	0.579126
mmu-mir-215	mmu-miR-194-1/215
mmu-mir-192	mmu-miR-194-2/192	mmu-miR-194-2/192	0.988748	2.45597e-13
mmu-mir-194-2	mmu-miR-194-2/192
mmu-mir-195a	mmu-miR-195a/497/497b	mmu-miR-195a/497	0.939364	5.882e-08
mmu-mir-497	mmu-miR-195a/497/497b
mmu-mir-1a-2	mmu-miR-1a-2/1b/133a-1	mmu-miR-1a-2/133a-1	0.434271	0.102645
mmu-mir-133a-1	mmu-miR-1a-2/1b/133a-1
mmu-mir-200c	mmu-miR-200c/141	mmu-miR-200c/141	0.99141	3.28602e-14
mmu-mir-141	mmu-miR-200c/141
mmu-mir-206	mmu-miR-206/133b	mmu-miR-206/133b	0.824542	9.71273e-05
mmu-mir-133b	mmu-miR-206/133b
mmu-mir-212	mmu-miR-212/132	mmu-miR-212/132	0.977283	4.50351e-11
mmu-mir-132	mmu-miR-212/132
mmu-mir-221	mmu-miR-222/221	mmu-miR-222/221	0.997878	9.47079e-19
mmu-mir-222	mmu-miR-222/221
mmu-mir-298	mmu-miR-298/296	mmu-miR-298/296	0.890349	3.9311e-06
mmu-mir-296	mmu-miR-298/296
mmu-mir-29a	mmu-miR-29b-1/29a	mmu-miR-29b-1/29a	0.921383	3.77432e-07
mmu-mir-29b-1	mmu-miR-29b-1/29a
mmu-mir-29c	mmu-miR-29b-2/29c	mmu-miR-29b-2/29c	0.935255	9.42444e-08
mmu-mir-29b-2	mmu-miR-29b-2/29c
mmu-mir-130b	mmu-miR-301b/130b	mmu-miR-301b/130b	0.977361	4.39031e-11
mmu-mir-301b	mmu-miR-301b/130b
mmu-mir-9-1	mmu-miR-3093/9-1	mmu-miR-3093/9-1	0.992775	9.03442e-15
mmu-mir-3093	mmu-miR-3093/9-1
mmu-mir-30d	mmu-miR-30d/30b	mmu-miR-30d/30b	0.846001	4.04863e-05
mmu-mir-30b	mmu-miR-30d/30b
mmu-mir-30e	mmu-miR-30f/30e/30c-1	mmu-miR-30e/30c-1	0.653855	0.00708416
mmu-mir-30c-1	mmu-miR-30f/30e/30c-1
mmu-mir-344d-1	mmu-miR-344d-2/344d-1	mmu-miR-344d-2/344d-1	1	1.2812e-46
mmu-mir-344d-2	mmu-miR-344d-2/344d-1
mmu-mir-34c	mmu-miR-34b/34c	mmu-miR-34b/34c	0.907335	1.2089e-06
mmu-mir-34b	mmu-miR-34b/34c
mmu-mir-374b	mmu-miR-374c/374b/421	mmu-miR-374b/421	0.941815	4.36908e-08
mmu-mir-421	mmu-miR-374c/374b/421
mmu-mir-449a	mmu-miR-449c/449b/449a	mmu-miR-449c/449a	0.767523	0.000610461
mmu-mir-449c	mmu-miR-449c/449b/449a
mmu-mir-224	mmu-miR-452/224	mmu-miR-452/224	0.705876	0.00266347
mmu-mir-452	mmu-miR-452/224
mmu-mir-470	mmu-miR-470/871	mmu-miR-470/871	0.999429	5.06728e-23
mmu-mir-871	mmu-miR-470/871
mmu-mir-486	mmu-miR-486/3107	mmu-miR-486/3107	0.99999	3.916e-36
mmu-mir-3107	mmu-miR-486/3107
mmu-mir-532	mmu-miR-532/188	mmu-miR-532/188	0.977267	4.52693e-11
mmu-mir-188	mmu-miR-532/188
mmu-let-7c-2	mmu-miR-7c-2/7b	mmu-let-7c-2/let-7b	0.936127	8.54963e-08
mmu-let-7b	mmu-miR-7c-2/7b
mmu-let-7f-2	mmu-miR-7f-2/98	mmu-miR-98/let-7f-2	0.87535	9.55829e-06
mmu-mir-98	mmu-miR-7f-2/98
mmu-let-7c-1	mmu-miR-99a/7c-1	mmu-miR-99a/let-7c-1	0.556578	0.0289354
mmu-mir-99a
cluster mmu-miR-379/411/299a/299b/380/1197/323/758/329/494/679/1193/666/543/495/667/376c/654/376b/376a/300/381/487b/539/544/382/134/668/485/453/154/496a/377/541/409/412/369/410/3072
R-value	mmu-mir-541	mmu-mir-382	mmu-mir-485	mmu-mir-379	mmu-mir-543	mmu-mir-134	mmu-mir-411	mmu-mir-376a	mmu-mir-409	mmu-mir-299a	mmu-mir-410	mmu-mir-329	mmu-mir-487b	mmu-mir-323	mmu-mir-495	mmu-mir-369	mmu-mir-300	mmu-mir-381	mmu-mir-666	mmu-mir-380	mmu-mir-154	mmu-mir-376b	mmu-mir-668	mmu-mir-494
mmu-mir-541
mmu-mir-382	0.987752
mmu-mir-485	0.957047	0.984305
mmu-mir-379	0.882041	0.817031	0.715799
mmu-mir-543	0.948568	0.976945	0.997603	0.697455
mmu-mir-134	0.984326	0.964978	0.927537	0.912275	0.921374
mmu-mir-411	0.417555	0.345524	0.179451	0.732775	0.137749	0.431243
mmu-mir-376a	0.944182	0.960872	0.983339	0.724365	0.98364	0.938503	0.129885
mmu-mir-409	0.992495	0.999318	0.979777	0.834571	0.971992	0.971932	0.364986	0.958689
mmu-mir-299a	0.329383	0.246844	0.0731119	0.691037	0.0424401	0.362491	0.970301	0.0348991	0.26812
mmu-mir-410	0.964787	0.986818	0.997516	0.746129	0.994364	0.946354	0.204378	0.990606	0.983656	0.102137
mmu-mir-329	0.959368	0.962738	0.958114	0.814066	0.946854	0.966802	0.295691	0.976835	0.964525	0.184756	0.974093
mmu-mir-487b	0.955494	0.981945	0.998912	0.718502	0.997918	0.932869	0.166897	0.989469	0.977581	0.0667624	0.99882	0.963088
mmu-mir-323	0.96742	0.989865	0.997906	0.742971	0.994793	0.939815	0.219214	0.979571	0.986699	0.111289	0.99638	0.962267	0.995936
mmu-mir-495	0.955034	0.969841	0.982284	0.75769	0.980211	0.955598	0.186657	0.996691	0.968611	0.0894422	0.992045	0.987772	0.98807	0.982132
mmu-mir-369	0.949438	0.978064	0.999329	0.699065	0.998549	0.921419	0.146286	0.98665	0.973146	0.0417815	0.996847	0.956203	0.999225	0.99589	0.98375
mmu-mir-300	0.949701	0.921195	0.839879	0.961512	0.826119	0.954894	0.65083	0.816183	0.930492	0.593922	0.85653	0.873361	0.838276	0.861194	0.845344	0.823922
mmu-mir-381	0.351521	0.283922	0.114916	0.678605	0.07393	0.365122	0.994872	0.0593134	0.302157	0.978939	0.138623	0.22274	0.102381	0.152829	0.116151	0.0811167	0.600913
mmu-mir-666	0.970804	0.991998	0.994323	0.755953	0.985824	0.937639	0.265919	0.969829	0.989168	0.147608	0.992464	0.963701	0.990205	0.996423	0.974395	0.99025	0.871084	0.200404
mmu-mir-380	0.934548	0.934512	0.936403	0.797976	0.930423	0.95923	0.237393	0.975907	0.936909	0.14525	0.957838	0.991586	0.947107	0.938363	0.984148	0.937886	0.843541	0.164141	0.93224
mmu-mir-154	0.938896	0.911003	0.828879	0.951775	0.818377	0.944401	0.640095	0.80358	0.919745	0.601368	0.844879	0.850552	0.828642	0.847216	0.830043	0.813268	0.995446	0.596347	0.855304	0.824037
mmu-mir-376b	0.768414	0.713282	0.661855	0.861762	0.650536	0.858638	0.444451	0.749207	0.729471	0.403369	0.711206	0.835718	0.682026	0.679314	0.778647	0.659484	0.783443	0.376814	0.674852	0.869795	0.759805
mmu-mir-668	0.955171	0.982438	0.998967	0.711789	0.998897	0.926252	0.166631	0.982816	0.977686	0.0692403	0.996179	0.951011	0.998772	0.995732	0.980053	0.998822	0.838414	0.104085	0.99007	0.931926	0.831301	0.654381
mmu-mir-494	0.34332	0.258051	0.174611	0.629978	0.141964	0.458363	0.554741	0.279165	0.281051	0.522775	0.237319	0.444367	0.193721	0.196558	0.323917	0.166787	0.442484	0.511258	0.218261	0.476722	0.407511	0.814319	0.156337
mmu-mir-376c	0.73191	0.669292	0.56231	0.914502	0.522003	0.775769	0.796694	0.585151	0.687212	0.715116	0.602906	0.733306	0.564784	0.586455	0.628756	0.542937	0.831022	0.747754	0.622428	0.711216	0.804284	0.852424	0.546007	0.817696
mmu-mir-377	0.514488	0.530472	0.458705	0.52706	0.399321	0.455766	0.673274	0.377134	0.529713	0.49106	0.457413	0.507837	0.433948	0.472903	0.413226	0.432702	0.568331	0.648757	0.538635	0.412774	0.527258	0.320048	0.430256	0.337792
mmu-mir-496a	0.973223	0.954448	0.907127	0.927564	0.894406	0.991108	0.495639	0.915617	0.961755	0.423999	0.928764	0.959846	0.912298	0.917628	0.93617	0.898685	0.963546	0.43499	0.923601	0.948267	0.954456	0.865478	0.904442	0.506713
mmu-mir-412	0.962966	0.991099	0.995622	0.739996	0.9882	0.930156	0.249949	0.969701	0.986542	0.137337	0.993324	0.957522	0.992535	0.994783	0.972668	0.991934	0.864757	0.188901	0.997495	0.927857	0.853414	0.658633	0.9931	0.192513
mmu-mir-539	0.749253	0.751666	0.66786	0.755481	0.62078	0.703019	0.739195	0.594396	0.753853	0.594625	0.671387	0.701772	0.64934	0.683052	0.628329	0.642609	0.809023	0.706776	0.735083	0.620665	0.785137	0.5128	0.649679	0.377706
mmu-mir-1193	0.455134	0.377921	0.212107	0.779303	0.175941	0.489047	0.986684	0.177601	0.398842	0.971372	0.242784	0.343017	0.204238	0.254006	0.238094	0.181252	0.689802	0.976331	0.292541	0.297558	0.679377	0.529706	0.200585	0.616069
mmu-mir-667	0.909348	0.92258	0.951606	0.701767	0.951407	0.921466	0.0916873	0.987139	0.921772	-0.00880484	0.964818	0.975995	0.960821	0.949518	0.987962	0.957375	0.773508	0.0151668	0.937582	0.984293	0.752075	0.796284	0.947645	0.363397
P-value	mmu-mir-541	mmu-mir-382	mmu-mir-485	mmu-mir-379	mmu-mir-543	mmu-mir-134	mmu-mir-411	mmu-mir-376a	mmu-mir-409	mmu-mir-299a	mmu-mir-410	mmu-mir-329	mmu-mir-487b	mmu-mir-323	mmu-mir-495	mmu-mir-369	mmu-mir-300	mmu-mir-381	mmu-mir-666	mmu-mir-380	mmu-mir-154	mmu-mir-376b	mmu-mir-668	mmu-mir-494	mmu-mir-376c	mmu-mir-377	mmu-mir-496a	mmu-mir-412	mmu-mir-539	mmu-mir-1193	mmu-mir-667
mmu-mir-541
mmu-mir-382	4.61525e-13
mmu-mir-485	4.83716e-09	2.91343e-12
mmu-mir-379	6.52837e-06	0.000128296	0.00215728
mmu-mir-543	1.79098e-08	5.02315e-11	2.36173e-18	0.00316398
mmu-mir-134	2.88545e-12	1.08859e-09	2.11116e-07	8.21216e-07	3.7776e-07
mmu-mir-411	0.118309	0.204172	0.5207	0.00147231	0.623341	0.10537
mmu-mir-376a	3.2375e-08	2.44919e-09	4.53791e-12	0.00178532	3.96346e-12	6.50969e-08	0.643506
mmu-mir-409	1.20052e-14	1.92412e-22	1.9064e-11	6.55505e-05	2.10908e-10	2.1426e-10	0.177929	3.64036e-09
mmu-mir-299a	0.227694	0.372926	0.795134	0.00359382	0.880315	0.181164	3.24623e-10	0.901478	0.331553
mmu-mir-410	1.13272e-09	7.97147e-13	3.08186e-18	0.00106758	1.4142e-15	2.42993e-08	0.46323	6.40061e-14	3.93585e-12	0.716411
mmu-mir-329	3.22567e-09	1.7136e-09	4.02626e-09	0.000142693	2.27084e-08	7.35434e-10	0.281967	5.20337e-11	1.196e-09	0.508209	1.1877e-10
mmu-mir-487b	6.26462e-09	8.23288e-12	6.33195e-21	0.00203375	8.22134e-19	1.22183e-07	0.550789	1.49991e-13	4.0851e-11	0.812625	1.16863e-20	1.5993e-09
mmu-mir-323	6.40767e-10	1.12761e-13	8.58029e-19	0.00115395	7.82488e-16	5.5738e-08	0.430552	2.05485e-11	8.52207e-13	0.692083	5.15827e-17	1.87839e-09	1.22787e-16
mmu-mir-495	6.75158e-09	3.63477e-10	7.15443e-12	0.00079496	1.62341e-11	6.15924e-09	0.503768	2.63655e-17	4.87494e-10	0.750571	1.85323e-14	4.55878e-13	3.7964e-13	7.62208e-12
mmu-mir-369	1.58265e-08	3.4784e-11	1.70249e-22	0.0030629	5.50298e-20	3.76207e-07	0.601723	8.76095e-13	1.54733e-10	0.882161	1.83772e-17	5.5736e-09	4.98836e-22	1.33498e-16	3.77022e-12
mmu-mir-300	1.52387e-08	3.83906e-07	5.26572e-05	2.1711e-09	9.14572e-05	6.90634e-09	0.0074562	0.000132287	1.56763e-07	0.01777	2.50457e-05	1.06596e-05	5.63063e-05	1.99936e-05	4.16683e-05	9.94336e-05
mmu-mir-381	0.195839	0.30257	0.682514	0.0045582	0.792886	0.177753	6.98365e-16	0.833249	0.27101	2.57425e-11	0.621112	0.422962	0.715758	0.585354	0.679266	0.773209	0.0161126
mmu-mir-666	2.86318e-10	1.93644e-14	1.49239e-15	0.000831838	1.36838e-12	7.19693e-08	0.335709	3.64511e-10	1.85025e-13	0.598401	1.23796e-14	1.41472e-09	8.74017e-14	4.7207e-17	1.08926e-10	8.44763e-14	1.20497e-05	0.472182
mmu-mir-380	1.0188e-07	1.02289e-07	8.2875e-08	0.000246208	1.57878e-07	3.30693e-09	0.392153	6.9519e-11	7.82565e-08	0.604329	4.22441e-09	2.81595e-14	2.19376e-08	6.61702e-08	3.13693e-12	6.99486e-08	4.50573e-05	0.557492	1.30622e-07
mmu-mir-154	6.21646e-08	9.09132e-07	8.22007e-05	1.12277e-08	0.00012217	3.14671e-08	0.00890154	0.00020479	4.37042e-07	0.0160088	4.252e-05	3.30485e-05	8.29621e-05	3.83748e-05	7.85352e-05	0.000146789	2.87495e-16	0.0171809	2.65383e-05	9.90032e-05
mmu-mir-376b	0.000595647	0.00227763	0.00617044	1.9442e-05	0.00749309	2.26445e-05	0.0938423	0.00098852	0.00158949	0.13282	0.00238095	6.25621e-05	0.00427444	0.00449821	0.000445558	0.00643099	0.000386791	0.163098	0.00488646	1.2902e-05	0.000751881
mmu-mir-668	6.60279e-09	6.70552e-12	4.29533e-21	0.00235156	7.0177e-21	2.39337e-07	0.551433	5.70729e-12	3.9458e-11	0.805789	7.73671e-17	1.25849e-08	1.57591e-20	1.76914e-16	1.72211e-11	1.14859e-20	5.59821e-05	0.711212	9.6794e-14	1.35025e-07	7.47316e-05	0.00702097
mmu-mir-494	0.207289	0.3508	0.532213	0.0104557	0.612629	0.0826844	0.0295951	0.311135	0.307723	0.0429752	0.392306	0.0939127	0.487418	0.480921	0.236024	0.551056	0.0955008	0.0487456	0.432617	0.0694374	0.128465	0.000141415	0.576655
mmu-mir-376c	0.0015023	0.00540687	0.0269471	6.84634e-07	0.0433454	0.000484221	0.000256598	0.0200306	0.00387125	0.0021894	0.0156625	0.00145416	0.0261218	0.0196812	0.0106569	0.0341078	7.55618e-05	0.00102524	0.0117471	0.00238041	0.000200017	3.03407e-05	0.0328879	0.00012524
mmu-mir-377	0.0470731	0.0394104	0.082422	0.0409626	0.13717	0.0846926	0.00502985	0.162709	0.0397517	0.0602029	0.0834147	0.0505635	0.102933	0.0720586	0.122616	0.10405	0.0249716	0.00771976	0.0358738	0.123072	0.0408712	0.242031	0.106268	0.21524	0.00324109
mmu-mir-496a	1.51477e-10	7.41788e-09	1.22814e-06	2.1056e-07	3.02222e-06	4.25296e-14	0.0574505	6.23872e-07	2.07317e-09	0.112089	1.86872e-07	2.95909e-09	8.19732e-07	5.25782e-07	8.50839e-08	2.26292e-06	1.4596e-09	0.102005	3.07882e-07	1.86834e-08	7.40881e-09	1.61364e-05	1.50094e-06	0.0511717	8.07198e-05	0.0414536
mmu-mir-412	1.63839e-09	4.28485e-14	2.14004e-16	0.00124042	3.49802e-13	1.62263e-07	0.366722	3.76e-10	9.29843e-13	0.62439	5.00976e-15	4.46073e-09	1.15282e-14	7.93689e-16	1.7618e-10	2.0557e-14	1.67377e-05	0.498546	3.27912e-18	2.04551e-07	2.89849e-05	0.00652657	6.41032e-15	0.490195	0.0152321	0.0389834	4.53417e-07
mmu-mir-539	0.000987378	0.000928854	0.00554774	0.000842095	0.0120447	0.00282556	0.0012646	0.0176538	0.000878266	0.0175977	0.00520584	0.00289876	0.00764498	0.00419214	0.0107278	0.00854494	0.000170246	0.00261394	0.00139467	0.0120657	0.000367618	0.0479417	0.00760162	0.162015	0.000142499	7.0707e-08	0.000742428	0.00151107
mmu-mir-1193	0.085186	0.161753	0.446059	0.000437122	0.529038	0.0614429	8.59475e-13	0.525088	0.137691	2.47787e-10	0.381122	0.20772	0.463543	0.358702	0.390708	0.516443	0.00368159	6.09782e-11	0.287398	0.278777	0.00449284	0.0397551	0.471771	0.0129279	0.000109558	0.0146691	0.0331783	0.319383	0.00287649
mmu-mir-667	1.03544e-06	3.38408e-07	1.15163e-08	0.00289909	1.18652e-08	3.74639e-07	0.744497	6.63587e-13	3.64365e-07	#NUM!	1.12547e-09	6.76766e-11	2.47268e-09	1.56458e-08	4.05849e-13	4.57446e-09	0.000516474	0.957106	7.24423e-08	2.92968e-12	0.00091922	0.000259995	2.03701e-08	0.179985	0.0180682	0.205806	2.74782e-06	1.3176e-07	0.034386	0.585645
cluster mmu-miR-466m/466f-1/669f/669e/669b/669d/466f-2/669l/669d-2/466f-3/297a-2/466o/467c/466b-1/669a-3/669k/467a-1/466b-8/669a-1/669g/669j/467a-2/466e/669a-4/467b/466c-1/669a-5/467a-3/466c-2/669a-6/467a-4/466b-4/669a-7/467a-5/466b-5/669p-1/467a-6/669a-8/467a-7/466b-6/669a-9/467a-8/466b-7/669p-2/467a-9/466b-2/669a-10/669a-11/467a-10/466b-3/669a-12/467e/466p/467d/466a/297c/669c/669a-2/297b/466d/6…
R-value	mmu-mir-669c	mmu-mir-467e	mmu-mir-297c	mmu-mir-297a-3	mmu-mir-297a-4	mmu-mir-297b	mmu-mir-467c	mmu-mir-467d	mmu-mir-466d	mmu-mir-669l	mmu-mir-669d	mmu-mir-669d-2	mmu-mir-669o	mmu-mir-669f	mmu-mir-466c-1	mmu-mir-466c-2	mmu-mir-669h	mmu-mir-669b	mmu-mir-669m-1	mmu-mir-669m-2
mmu-mir-669c
mmu-mir-467e	0.98699
mmu-mir-297c	0.849753	0.786159
mmu-mir-297a-3	0.849258	0.785606	0.999997
mmu-mir-297a-4	0.849258	0.785606	0.999997
mmu-mir-297b	0.849258	0.785606	0.999997
mmu-mir-467c	0.992215	0.969564	0.877571	0.876942	0.876942	0.876942
mmu-mir-467d	0.838798	0.782378	0.910197	0.909233	0.909233	0.909233	0.892873
mmu-mir-466d	0.988939	0.958435	0.894459	0.893907	0.893907	0.893907	0.998167	0.897493
mmu-mir-669l	0.937162	0.89104	0.930829	0.930075	0.930075	0.930075	0.969473	0.973782	0.973072
mmu-mir-669d	0.972412	0.94095	0.882273	0.881529	0.881529	0.881529	0.992283	0.92383	0.992898	0.981314
mmu-mir-669d-2	0.972412	0.94095	0.882273	0.881529	0.881529	0.881529	0.992283	0.92383	0.992898	0.981314	1
mmu-mir-669o	0.914712	0.866263	0.931267	0.930458	0.930458	0.930458	0.951603	0.986164	0.955168	0.996174	0.969119	0.969119
mmu-mir-669f	0.86871	0.79993	0.987682	0.987818	0.987818	0.987818	0.885878	0.876416	0.906168	0.918186	0.887965	0.887965	0.914743
mmu-mir-466c-1	0.942196	0.886471	0.926602	0.926027	0.926027	0.926027	0.969841	0.942321	0.980173	0.986321	0.9825	0.9825	0.975413	0.932587
mmu-mir-466c-2	0.942196	0.886471	0.926602	0.926027	0.926027	0.926027	0.969841	0.942321	0.980173	0.986321	0.9825	0.9825	0.975413	0.932587	1
mmu-mir-669h	0.773614	0.703098	0.885251	0.884252	0.884252	0.884252	0.835881	0.98971	0.845063	0.942931	0.875722	0.875722	0.959223	0.847772	0.913734	0.913734
mmu-mir-669b	0.890958	0.844363	0.910759	0.909812	0.909812	0.909812	0.934495	0.991905	0.936356	0.989455	0.95521	0.95521	0.994117	0.883316	0.963792	0.963792	0.97103
mmu-mir-669m-1	0.890958	0.844363	0.910759	0.909812	0.909812	0.909812	0.934495	0.991905	0.936356	0.989455	0.95521	0.95521	0.994117	0.883316	0.963792	0.963792	0.97103	1
mmu-mir-669m-2	0.890958	0.844363	0.910759	0.909812	0.909812	0.909812	0.934495	0.991905	0.936356	0.989455	0.95521	0.95521	0.994117	0.883316	0.963792	0.963792	0.97103	1	1
mmu-mir-466h	0.848054	0.770312	0.974756	0.975002	0.975002	0.975002	0.868222	0.847303	0.892041	0.898179	0.869064	0.869064	0.886347	0.989102	0.924556	0.924556	0.822253	0.854906	0.854906	0.854906
P-value	mmu-mir-669c	mmu-mir-467e	mmu-mir-297c	mmu-mir-297a-3	mmu-mir-297a-4	mmu-mir-297b	mmu-mir-467c	mmu-mir-467d	mmu-mir-466d	mmu-mir-669l	mmu-mir-669d	mmu-mir-669d-2	mmu-mir-669o	mmu-mir-669f	mmu-mir-466c-1	mmu-mir-466c-2	mmu-mir-669h	mmu-mir-669b	mmu-mir-669m-1	mmu-mir-669m-2
mmu-mir-669c
mmu-mir-467e	7.22976e-13
mmu-mir-297c	3.42643e-05	0.00035644
mmu-mir-297a-3	3.50356e-05	0.000362448	2.23788e-40
mmu-mir-297a-4	3.50356e-05	0.000362448	2.23788e-40
mmu-mir-297b	3.50356e-05	0.000362448	2.23788e-40
mmu-mir-467c	1.57729e-14	3.88731e-10	8.44314e-06	8.74715e-06	8.74715e-06	8.74715e-06
mmu-mir-467d	5.50956e-05	0.000399256	9.68927e-07	1.04477e-06	1.04477e-06	1.04477e-06	3.3421e-06
mmu-mir-466d	2.16212e-13	3.807e-09	3.01164e-06	3.12323e-06	3.12323e-06	3.12323e-06	3.16717e-19	2.45607e-06
mmu-mir-669l	7.60218e-08	3.76173e-06	1.51399e-07	1.6362e-07	1.6362e-07	1.6362e-07	3.97307e-10	1.29689e-10	1.57875e-10
mmu-mir-669d	1.88711e-10	4.85939e-08	6.44015e-06	6.72707e-06	6.72707e-06	6.72707e-06	1.47714e-14	3.0137e-07	7.94572e-15	1.06171e-11
mmu-mir-669d-2	1.88711e-10	4.85939e-08	6.44015e-06	6.72707e-06	6.72707e-06	6.72707e-06	1.47714e-14	3.0137e-07	7.94572e-15	1.06171e-11	#DIV/0!
mmu-mir-669o	6.72817e-07	1.55022e-05	1.44669e-07	1.57305e-07	1.57305e-07	1.57305e-07	1.15206e-08	1.1425e-12	6.60677e-09	7.80764e-17	4.32427e-10	4.32427e-10
mmu-mir-669f	1.36585e-05	0.000231043	4.81412e-13	4.43354e-13	4.43354e-13	4.43354e-13	5.1906e-06	9.00865e-06	1.32028e-06	5.01007e-07	4.56591e-06	4.56591e-06	6.7106e-07
mmu-mir-466c-1	4.16645e-08	5.00621e-06	2.31352e-07	2.44598e-07	2.44598e-07	2.44598e-07	3.63474e-10	4.10193e-08	1.64693e-11	1.04977e-12	6.5339e-12	6.5339e-12	8.07463e-11	1.2591e-07
mmu-mir-466c-2	4.16645e-08	5.00621e-06	2.31352e-07	2.44598e-07	2.44598e-07	2.44598e-07	3.63474e-10	4.10193e-08	1.64693e-11	1.04977e-12	6.5339e-12	6.5339e-12	8.07463e-11	1.2591e-07	2.35003e-118
mmu-mir-669h	0.000514933	0.00282101	5.39163e-06	5.72613e-06	5.72613e-06	5.72613e-06	6.21475e-05	1.26215e-13	4.21807e-05	3.79923e-08	9.36307e-06	9.36307e-06	3.3105e-09	3.74408e-05	7.29383e-07	7.29383e-07
mmu-mir-669b	3.78156e-06	4.34838e-05	9.26903e-07	9.98584e-07	9.98584e-07	9.98584e-07	1.02481e-07	2.11023e-14	8.33167e-08	1.51473e-13	6.56123e-09	6.56123e-09	1.94842e-15	6.05483e-06	1.38922e-09	1.38922e-09	2.70416e-10
mmu-mir-669m-1	3.78156e-06	4.34838e-05	9.26903e-07	9.98584e-07	9.98584e-07	9.98584e-07	1.02481e-07	2.11023e-14	8.33167e-08	1.51473e-13	6.56123e-09	6.56123e-09	1.94842e-15	6.05483e-06	1.38922e-09	1.38922e-09	2.70416e-10	#DIV/0!
mmu-mir-669m-2	3.78156e-06	4.34838e-05	9.26903e-07	9.98584e-07	9.98584e-07	9.98584e-07	1.02481e-07	2.11023e-14	8.33167e-08	1.51473e-13	6.56123e-09	6.56123e-09	1.94842e-15	6.05483e-06	1.38922e-09	1.38922e-09	2.70416e-10	#DIV/0!	#DIV/0!
mmu-mir-466h	3.69739e-05	0.000565065	9.81088e-11	9.12522e-11	9.12522e-11	9.12522e-11	1.40107e-05	3.82272e-05	3.52743e-06	2.34329e-06	1.34075e-05	1.34075e-05	5.04422e-06	1.93545e-13	2.81484e-07	2.81484e-07	0.000105873	2.70383e-05	2.70383e-05	2.70383e-05
Cluster mmu-miR-337/3544/540/665/3070a/3070b/431/433/127/434/432/3071/136
R-value	mmu-mir-127	mmu-mir-433	mmu-mir-434	mmu-mir-337	mmu-mir-136	mmu-mir-665	mmu-mir-540	mmu-mir-431
mmu-mir-127
mmu-mir-433	0.896495
mmu-mir-434	0.967222	0.967263
mmu-mir-337	0.979566	0.926167	0.985354
mmu-mir-136	0.864754	0.996636	0.946279	0.898428
mmu-mir-665	0.970116	0.940853	0.993257	0.979009	0.91456
mmu-mir-540	0.988227	0.884266	0.971263	0.983121	0.847312	0.983745
mmu-mir-431	0.444489	0.0355372	0.278071	0.396086	-0.0330439	0.337521	0.485104
P-value	mmu-mir-127	mmu-mir-433	mmu-mir-434	mmu-mir-337	mmu-mir-136	mmu-mir-665	mmu-mir-540	mmu-mir-431
mmu-mir-127
mmu-mir-433	2.6283e-06
mmu-mir-434	6.69871e-10	6.63733e-10
mmu-mir-337	2.05843e-11	2.41311e-07	1.74347e-12
mmu-mir-136	1.67406e-05	2.97995e-17	2.4544e-08	2.30333e-06
mmu-mir-665	3.39805e-10	4.91705e-08	5.39508e-15	2.51144e-11	6.81357e-07
mmu-mir-540	3.43792e-13	5.72133e-06	2.54791e-10	4.99696e-12	3.82124e-05	3.77978e-12
mmu-mir-431	0.0938106	0.899684	0.313124	0.140715	0.99999	0.215635	0.0639241		7
cluster mmu-miR-322/503/351/542/450a-2/450a-1/450b
R-value	mmu-mir-322	mmu-mir-503	mmu-mir-542	mmu-mir-351	mmu-mir-450b	mmu-mir-450a-1	mmu-mir-450a-2
mmu-mir-322
mmu-mir-503	0.5222
mmu-mir-542	0.65768	0.817131
mmu-mir-351	0.692158	0.79306	0.945254
mmu-mir-450b	0.747168	0.81751	0.98695	0.947231
mmu-mir-450a-1	0.64294	0.866718	0.896107	0.90738	0.925196
mmu-mir-450a-2	0.64294	0.866718	0.896107	0.90738	0.925196	1
P-value	mmu-mir-322	mmu-mir-503	mmu-mir-542	mmu-mir-351	mmu-mir-450b	mmu-mir-450a-1	mmu-mir-450a-2
mmu-mir-322
mmu-mir-503	0.0432508							1
mmu-mir-542	0.00663486	0.000127831
mmu-mir-351	0.00351553	0.000288015	2.81386e-08
mmu-mir-450b	0.00104034	0.00012609	7.39618e-13	2.15666e-08
mmu-mir-450a-1	0.00849873	1.51445e-05	2.69787e-06	1.2047e-06	2.64891e-07
mmu-mir-450a-2	0.00849873	1.51445e-05	2.69787e-06	1.2047e-06	2.64891e-07	#DIV/0!
cluster mmu-miR-106a/18b/20b/19b-2/92a-2/363
R-value	mmu-mir-92a-2	mmu-mir-363	mmu-mir-19b-2	mmu-mir-20b	mmu-mir-106a	mmu-mir-18b
mmu-mir-92a-2
mmu-mir-363	0.840448
mmu-mir-19b-2	0.553352	0.4273
mmu-mir-20b	0.807499	0.995316	0.360063
mmu-mir-106a	0.868616	0.997782	0.420722	0.99285
mmu-mir-18b	0.989829	0.78697	0.483708	0.752003	0.81996
P-value	mmu-mir-92a-2	mmu-mir-363	mmu-mir-19b-2	mmu-mir-20b	mmu-mir-106a	mmu-mir-18b
mmu-mir-92a-2
mmu-mir-363	5.14101e-05
mmu-mir-19b-2	0.0301014	0.108992
mmu-mir-20b	0.000179393	3.54655e-16	0.184349
mmu-mir-106a	1.37257e-05	1.32046e-18	0.115224	8.35491e-15
mmu-mir-18b	1.1575e-13	0.000347763	0.0648199	0.000920917	0.000115282
cluster mmu-miR-17/18a/19a/20a/19b-1/92a-1
R-value	mmu-mir-92a-1	mmu-mir-17	mmu-mir-20a	mmu-mir-19b-1	mmu-mir-18a	mmu-mir-19a
mmu-mir-92a-1
mmu-mir-17	0.909288
mmu-mir-20a	0.922333	0.99826
mmu-mir-19b-1	0.591129	0.784328	0.785092
mmu-mir-18a	0.868335	0.986463	0.981215	0.788843
mmu-mir-19a	0.828058	0.939878	0.943967	0.932139	0.926197
P-value	mmu-mir-92a-1	mmu-mir-17	mmu-mir-20a	mmu-mir-19b-1	mmu-mir-18a	mmu-mir-19a
mmu-mir-92a-1
mmu-mir-17	1.04033e-06
mmu-mir-20a	3.46165e-07	2.14175e-19
mmu-mir-19b-1	0.0184675	0.000376679	0.000368117
mmu-mir-18a	1.39283e-05	9.71137e-13	1.1045e-11	0.000328396
mmu-mir-19a	8.48673e-05	5.53163e-08	3.32843e-08	1.32025e-07	2.40621e-07
cluster mmu-miR-881/878/880/463/741/471/883b
R-value	mmu-mir-881	mmu-mir-878	mmu-mir-880	mmu-mir-741	mmu-mir-883b	mmu-mir-471
mmu-mir-881
mmu-mir-878	0.999911
mmu-mir-880	0.99781	0.998599
mmu-mir-741	0.999992	0.999867	0.997625
mmu-mir-883b	0.999961	0.999864	0.997731	0.999938
mmu-mir-471	0.999954	0.999746	0.997162	0.999963	0.999931
P-value	mmu-mir-881	mmu-mir-878	mmu-mir-880	mmu-mir-741	mmu-mir-883b	mmu-mir-471
mmu-mir-881
mmu-mir-878	4.42366e-29
mmu-mir-880	1.19952e-18	4.23289e-20
mmu-mir-741	5.61173e-37	9.34219e-28	2.20151e-18
mmu-mir-883b	8.79416e-32	1.09575e-27	1.56423e-18	2.81261e-30
mmu-mir-471	2.97e-31	1.14991e-25	8.34662e-18	6.23365e-32	6.9874e-30
cluster mmu-miR-23b/27b/3074-1/24-1
R-value	mmu-mir-27b	mmu-mir-24-1	mmu-mir-23b	mmu-mir-3074-1
mmu-mir-27b
mmu-mir-24-1	0.964935
mmu-mir-23b	0.956434	0.979643
mmu-mir-3074-1	0.787731	0.820541	0.830369
P-value	mmu-mir-27b	mmu-mir-24-1	mmu-mir-23b	mmu-mir-3074-1
mmu-mir-27b
mmu-mir-24-1	1.09837e-09
mmu-mir-23b	5.36263e-09	2.00176e-11
mmu-mir-3074-1	0.00033978	0.000112835	7.75359e-05
